# Supplementary material for: Bacillus amyloliquefaciens SAY09 Increases Cadmium Resistance in Plants by Activation of Auxin-Mediated Signaling Pathways
Source: Genes (Basel). 2017 Jun 28;8(7):173. doi: 10.3390/genes8070173 (PMC5541306; doi:10.3390/genes8070173)
Supplement: Supplementary file 1 [file genes-08-00173-s001.zip]

Archive with 10 entries (9 files):
- Supplementary materials/
- Supplementary materials/Supplementary Figure1.jpg
- Supplementary materials/Supplementary Figure2.jpg
- Supplementary materials/Supplementary Figure3.jpg
- Supplementary materials/Supplementary Table1.xlsx
- Supplementary materials/Supplementary Table2.xlsx
- Supplementary materials/Supplementary Table3.xlsx
- Supplementary materials/Supplementary Table4.xlsx
- Supplementary materials/Supplementary Table5.xlsx
- Supplementary materials/Supplementary Table6.xlsx
