# Supplementary material for: Bacillus amyloliquefaciens SAY09 Increases Cadmium Resistance in Plants by Activation of Auxin-Mediated Signaling Pathways
Source: Genes (Basel). 2017 Jun 28;8(7):173. doi: 10.3390/genes8070173 (PMC5541306; doi:10.3390/genes8070173)
Supplement: Supplementary file 1 [file genes-08-00173-s001.zip › Supplementary materials/Supplementary Table1.xlsx]

## Sheet: Table S1
Gene	Usage	Sequence (5'-3‘)
TCP1	qPCR	GAAGGACCGACATAGCAA CTCAAACCATACACGAAGC
NIT1	qPCR	ATGTCAACTGTCCAAAACG AGGATAGCCACCGATAAAC
XTH12	qPCR	ACACTTACACCGTGCTTTG CTTCATTGGTTGGCTTTT
CYP81D1	qPCR	AATCATCAAAGGCATCATACT CACGCTCTTCTACCTAATCCA
PDF2.1	qPCR	ATCTCAGCCGTTCTTTTCT GTTTTCGCAGTTTGTATCG
PUP4	qPCR	CAGCCGTTCTTTTCTTGG TGTATCGCTCACGCATTTA
PRP1	qPCR	CCACCGCTGATTTACGC CGATTGTGATGGCTGCTC
LTP2	qPCR	ATGGCTGGAGTGATGAAG TGACGGTCTGGGGTTGTA
FIT1	qPCR	CAACACCTGTCGATGACC
		TCACCACCGGCTCTAACA
FRO2	qPCR	GCTTTGGTTATGGTGTGCG
		CCCAGCTTTTGCTTCATCT
IRT1	qPCR	CTTGAAGAGAACCCGTGG
		GGTAACATCATTTGCGGGG
ACTIN2	qPCR	GAAATCACAGCACTTGCA AGCCTTTGATCTTGAGAG
