# Supplementary material for: Bacillus amyloliquefaciens SAY09 Increases Cadmium Resistance in Plants by Activation of Auxin-Mediated Signaling Pathways
Source: Genes (Basel). 2017 Jun 28;8(7):173. doi: 10.3390/genes8070173 (PMC5541306; doi:10.3390/genes8070173)
Supplement: Supplementary file 1 [file genes-08-00173-s001.zip › Supplementary materials/Supplementary Table2.xlsx]

## Sheet: Sheet1
Compounds	Bacterial VOCs production (μg)
2-Pentanone	1.3±0.22
2-Pentadecanone	2.6±0.36
3-Hydroxy-2-butanon	7.2±0.21
1-Heptanol	1.2±0.23
3,4-Hexanedione	1.8±0.56
2-Heptanone	0.5±0.12
Pentanone,3-methyl-	5.6±0.85
Tetradecanal	6.5±0.78
1-Octanol	1.0±0.12
2-Dodecanone	2.7±0.73
Phenylmethanol	7.2±1.29
3-Ocatanone	0.2±0.07
Acetylene	9.6±2.04
1-Butanol-2-methyl	1.9±0.32
6-Undecanone	3.2±0.56
Decanal	10.5±1.68
2-Undecanone	8.7±1.22
6-Methyl-2-heptanol	3.1±0.25
2-Tridecanone	0.8±0.05
