# Supplementary material for: Bacillus amyloliquefaciens SAY09 Increases Cadmium Resistance in Plants by Activation of Auxin-Mediated Signaling Pathways
Source: Genes (Basel). 2017 Jun 28;8(7):173. doi: 10.3390/genes8070173 (PMC5541306; doi:10.3390/genes8070173)
Supplement: Supplementary file 1 [file genes-08-00173-s001.zip › Supplementary materials/Supplementary Table3.xlsx]

## Sheet: Sheet1
	NI	CT	CS
Total raw reads	34802106	34646664	34770310
Total mapped reads	32552016 (93.53%)	32684448 (94.34%)	33009931 (94.94%)
Multiple mapped reads	1055922 (3.03%)	1036338 (2.99%)	1066327 (3.07%)
Unique match	31496094 (90.50%)	31648110 (91.35%)	31943604 (91.87%)
Reads map to '+'	15760476 (45.29%)	15837983 (45.71%)	15983457 (45.97%)
Reads map to '-'	15735618 (45.21%)	15810127 (45.63%)	15960147 (45.90%)
Non-splice reads	19420172 (55.80%)	19296610 (55.70%)	19547886 (56.22%)
