# Supplementary material for: Bacillus amyloliquefaciens SAY09 Increases Cadmium Resistance in Plants by Activation of Auxin-Mediated Signaling Pathways
Source: Genes (Basel). 2017 Jun 28;8(7):173. doi: 10.3390/genes8070173 (PMC5541306; doi:10.3390/genes8070173)
Supplement: Supplementary file 1 [file genes-08-00173-s001.zip › Supplementary materials/Supplementary Table4.xlsx]

## Sheet: DESeq-Sample_C1-Sample_C2-Pvalu
id	foldChange	log2FoldChange	pval	up_down	gene_name	description
AT3G62960	39.7031	5.31118	2.36779e-07	Up	GRXC14	Glutaredoxin-C14 [Source:UniProtKB/Swiss-Prot;Acc:Q9LYC5]
AT1G21890	37.6135	5.23318	0.00134969	Up		WAT1-related protein At1g21890 [Source:UniProtKB/Swiss-Prot;Acc:F4HZQ7]
AT1G60360	30.2998	4.92123	0.00374678	Up		RING/U-box superfamily protein [Source:TAIR;Acc:AT1G60360]
AT3G12890	20.8964	4.38518	0.0166454	Up	ASML2	activator of spomin::LUC2 [Source:TAIR;Acc:AT3G12890]
AT4G39250	18.3888	4.20076	0.000128376	Up	RL1	Protein RADIALIS-like 1 [Source:UniProtKB/Swiss-Prot;Acc:F4JVB8]
AT1G09880	16.7171	4.06325	0.034638	Up		Rhamnogalacturonate lyase family protein [Source:TAIR;Acc:AT1G09880]
AT5G26320	16.7171	4.06325	0.034638	Up		TRAF-like family protein [Source:TAIR;Acc:AT5G26320]
AT4G05430	15.6723	3.97014	0.0419392	Up		Carbohydrate-binding X8 domain superfamily protein [Source:TAIR;Acc:AT4G05430]
AT3G62950	14.6275	3.87061	0.00361745	Up	GRXC11	Glutaredoxin-C11 [Source:UniProtKB/Swiss-Prot;Acc:Q9LYC6]
AT5G04700	13.9309	3.80022	0.00457989	Up		Ankyrin repeat family protein [Source:TAIR;Acc:AT5G04700]
AT3G49160	12.9856	3.69884	6.70297e-06	Up	PKP4	Plastidial pyruvate kinase 4, chloroplastic [Source:UniProtKB/Swiss-Prot;Acc:Q9M3B6]
AT2G39510	12.7278	3.66991	5.05364e-05	Up		WAT1-related protein At2g39510 [Source:UniProtKB/Swiss-Prot;Acc:O80638]
AT5G15120	12.6871	3.66529		Up	PCO1	Plant cysteine oxidase 1 [Source:UniProtKB/Swiss-Prot;Acc:Q9LXG9]
AT2G32860	11.456	3.51803	1.93261e-14	Up	BGLU33	Beta-glucosidase 33 [Source:UniProtKB/Swiss-Prot;Acc:O48779]
AT5G45520	11.1945	3.48472	0.00119779	Up		Leucine-rich repeat (LRR) family protein [Source:TAIR;Acc:AT5G45520]
AT2G44570	11.1447	3.47829	0.0122919	Up	AtGH9B12	Endoglucanase 15 [Source:UniProtKB/Swiss-Prot;Acc:O80497]
AT3G10680	11.0751	3.46925	0.00356459	Up		HSP20-like chaperones superfamily protein [Source:TAIR;Acc:AT3G10680]
AT3G57260	10.4482	3.38518	0.00294494	Up	BG2	Glucan endo-1,3-beta-glucosidase, acidic isoform [Source:UniProtKB/Swiss-Prot;Acc:P33157]
AT4G25000	10.4482	3.38518	0.036778	Up	AMY1	Alpha-amylase 1 [Source:UniProtKB/Swiss-Prot;Acc:Q8VZ56]
AT2G21650	10.2875	3.36281	0.0001718	Up	RL2	Protein RADIALIS-like 2 [Source:UniProtKB/Swiss-Prot;Acc:Q9SIJ5]
AT4G33810	9.49044	3.24648	0.000526298	Up		Glycosyl hydrolase superfamily protein [Source:TAIR;Acc:AT4G33810]
AT1G33055	8.56752	3.09888	0.0123015	Up		unknown protein; FUNCTIONS IN: molecular_function unknown; INVOLVED IN: anaerobic respiration; LOCATED IN: endomembrane system; EXPRESSED IN: 13 plant structures; EXPRESSED DURING: 6 growth stages; Has 20 Blast hits to 20 proteins in 8 species: Arch /.../; Bacteria - 0; Metazoa - 0; Fungi - 0; Plants - 20; Viruses - 0; Other Eukaryotes - 0 (source: NCBI BLink). [Source:TAIR;Acc:AT1G33055]
AT1G15125	8.31106	3.05503	7.68861e-05	Up		S-adenosyl-L-methionine-dependent methyltransferases superfamily protein [Source:TAIR;Acc:AT1G15125]
AT2G39850	8.12981	3.02322	1.02078e-11	Up		Subtilisin-like serine endopeptidase family protein [Source:TAIR;Acc:AT2G39850]
AT1G26290	8.01028	3.00185	0.0417541	Up		unknown protein; Has 126 Blast hits to 112 proteins in 36 species: Archae - 0; Bacteria - 6; Metazoa - 14; Fungi - 3; Plants - 14; Viruses - 0; Other Eukaryotes - 89 (source: NCBI BLink). [Source:TAIR;Acc:AT1G26290]
AT2G47880	7.98979	2.99816	6.30902e-06	Up	GRXC13	Glutaredoxin-C13 [Source:UniProtKB/Swiss-Prot;Acc:O82255]
AT5G25370	7.96675	2.99399	0.00611342	Up	PLDZETA	Phospholipase D zeta [Source:UniProtKB/Swiss-Prot;Acc:P58766]
AT3G15800	7.5227	2.91125	0.0211931	Up		Glycosyl hydrolase superfamily protein [Source:TAIR;Acc:AT3G15800]
AT4G19050	7.31374	2.87061	0.00348536	Up		Putative disease resistance protein At4g19050 [Source:UniProtKB/Swiss-Prot;Acc:P0CB16]
AT3G05620	7.1396	2.83584	0.0187698	Up	PME22	Putative pectinesterase/pectinesterase inhibitor 22 [Source:UniProtKB/Swiss-Prot;Acc:Q9M9W7]
AT5G04680	7.00029	2.80741	0.0072115	Up		Ankyrin repeat family protein [Source:TAIR;Acc:AT5G04680]
AT5G45530	6.83882	2.77375	0.00654202	Up		Protein of unknown function (DUF594) [Source:TAIR;Acc:AT5G45530]
AT1G04800	6.79449	2.76437	1.7239e-10	Up		glycine-rich protein [Source:TAIR;Acc:AT1G04800]
AT5G09670	6.79133	2.76369	0.0450087	Up		loricrin-related [Source:TAIR;Acc:AT5G09670]
AT3G01960	6.73328	2.75131	0.0111232	Up		unknown protein; Has 13 Blast hits to 13 proteins in 5 species: Archae - 0; Bacteria - 0; Metazoa - 0; Fungi - 0; Plants - 13; Viruses - 0; Other Eukaryotes - 0 (source: NCBI BLink). [Source:TAIR;Acc:AT3G01960]
AT5G37950	6.68684	2.74133	0.0332556	Up		UDP-Glycosyltransferase superfamily protein [Source:TAIR;Acc:AT5G37950]
AT5G56720	6.68684	2.74133	0.0332556	Up		Lactate/malate dehydrogenase family protein [Source:TAIR;Acc:AT5G56720]
AT1G49860	6.66286	2.73614	8.25338e-07	Up	GSTF14	Glutathione S-transferase F14 [Source:UniProtKB/Swiss-Prot;Acc:Q9C6C8]
AT5G18600	6.57365	2.7167	0.000609529	Up	GRXS2	Monothiol glutaredoxin-S2 [Source:UniProtKB/Swiss-Prot;Acc:Q8L8Z8]
AT1G06830	6.4533	2.69004	0.00285059	Up	GRXS11	Monothiol glutaredoxin-S11 [Source:UniProtKB/Swiss-Prot;Acc:Q9M9Y9]
AT1G19960	6.41818	2.68216	0.0222285	Up		BEST Arabidopsis thaliana protein match is: transmembrane receptors (TAIR:AT2G32140.1); Has 41 Blast hits to 41 proteins in 17 species: Archae - 0; Bacteria - 2; Metazoa - 23; Fungi - 0; Plants - 11; Viruses - 0; Other Eukaryotes - 5 (source: NCBI BLink). [Source:TAIR;Acc:AT1G19960]
AT3G61210	6.38947	2.6757	7.25325e-06	Up		S-adenosyl-L-methionine-dependent methyltransferases superfamily protein [Source:TAIR;Acc:AT3G61210]
AT3G02550	6.30317	2.65608	2.353e-06	Up	LBD41	LOB domain-containing protein 41 [Source:UniProtKB/Swiss-Prot;Acc:Q9M886]
AT5G56840	6.16443	2.62397	0.0138489	Up		myb-like transcription factor family protein [Source:TAIR;Acc:AT5G56840]
ATCG00160	6.05995	2.59931	0.0471146	Up	RPS2	30S ribosomal protein S2, chloroplastic [Source:UniProtKB/Swiss-Prot;Acc:P56797]
AT1G55180	5.78669	2.53274	0.0111937	Up	PLDEPSILON	Phospholipase D epsilon [Source:UniProtKB/Swiss-Prot;Acc:Q9C888]
AT5G20870	5.67188	2.50383	0.0362958	Up		O-Glycosyl hydrolases family 17 protein [Source:TAIR;Acc:AT5G20870]
AT4G26830	5.6159	2.48952	0.0307743	Up		O-Glycosyl hydrolases family 17 protein [Source:TAIR;Acc:AT4G26830]
AT1G73370	5.51879	2.46435	0.000344305	Up	SUS6	Sucrose synthase 6 [Source:UniProtKB/Swiss-Prot;Acc:Q9FX32]
AT1G32540	5.47224	2.45213	3.33842e-06	Up	LOL1	Protein LOL1 [Source:UniProtKB/Swiss-Prot;Acc:Q93ZB1]
AT3G46880	5.45628	2.44792	0.0287813	Up		unknown protein; FUNCTIONS IN: molecular_function unknown; INVOLVED IN: biological_process unknown; LOCATED IN: chloroplast; EXPRESSED IN: 14 plant structures; EXPRESSED DURING: 9 growth stages; BEST Arabidopsis thaliana protein match is: unknown pr /.../(TAIR:AT5G59080.1); Has 51 Blast hits to 51 proteins in 8 species: Archae - 0; Bacteria - 0; Metazoa - 0; Fungi - 0; Plants - 51; Viruses - 0; O…
AT2G32235	5.3547	2.42081	0.0370893	Up		unknown protein; Has 38 Blast hits to 38 proteins in 14 species: Archae - 0; Bacteria - 4; Metazoa - 11; Fungi - 11; Plants - 11; Viruses - 0; Other Eukaryotes - 1 (source: NCBI BLink). [Source:TAIR;Acc:AT2G32235]
AT5G18430	5.30447	2.40721	0.00297409	Up		GDSL esterase/lipase At5g18430 [Source:UniProtKB/Swiss-Prot;Acc:Q5PNZ0]
AT1G11080	5.26824	2.39732	1.58842e-05	Up	SCPL31	Serine carboxypeptidase-like 31 [Source:UniProtKB/Swiss-Prot;Acc:O04084]
AT3G01670	5.24479	2.39088	4.93915e-08	Up	SEOA	Protein SIEVE ELEMENT OCCLUSION A [Source:UniProtKB/Swiss-Prot;Acc:Q93XX2]
ATCG00170	5.16439	2.3686	0.00114741	Up	RPOC2	DNA-directed RNA polymerase subunit beta'' [Source:UniProtKB/Swiss-Prot;Acc:P56764]
AT2G33810	5.12911	2.35871	0.0272139	Up	SPL3	Squamosa promoter-binding-like protein 3 [Source:UniProtKB/Swiss-Prot;Acc:P93015]
ATCG00740	5.10118	2.35083	0.0125763	Up	RPOA	DNA-directed RNA polymerase subunit alpha [Source:UniProtKB/Swiss-Prot;Acc:P56762]
AT2G44930	5.09349	2.34866	0.0447804	Up		Plant protein of unknown function (DUF247) [Source:TAIR;Acc:AT2G44930]
AT4G38825	4.96289	2.31118	0.027356	Up		SAUR-like auxin-responsive protein family [Source:TAIR;Acc:AT4G38825]
AT3G06020	4.93387	2.30272	0.013414	Up	FAF4	Protein FANTASTIC FOUR 4 [Source:UniProtKB/Swiss-Prot;Acc:Q9SFG6]
AT3G62160	4.87582	2.28565	0.0203588	Up		HXXXD-type acyl-transferase family protein [Source:TAIR;Acc:AT3G62160]
AT1G22710	4.64848	2.21676	1.59969e-07	Up	SUC2	Sucrose transport protein SUC2 [Source:UniProtKB/Swiss-Prot;Acc:Q39231]
AT1G58370	4.6125	2.20555	4.95602e-05	Up	RXF12	glycosyl hydrolase family 10 protein / carbohydrate-binding domain-containing protein [Source:TAIR;Acc:AT1G58370]
AT2G15680	4.6067	2.20373	0.0128733	Up	CML1	Calmodulin-like protein 1 [Source:UniProtKB/Swiss-Prot;Acc:Q9ZQE6]
AT3G49960	4.56104	2.18936	0.00074001	Up	PER35	Peroxidase 35 [Source:UniProtKB/Swiss-Prot;Acc:Q96510]
AT1G21140	4.54804	2.18524	0.0229795	Up		Vacuolar iron transporter homolog 1 [Source:UniProtKB/Swiss-Prot;Acc:Q9LPU9]
AT1G25230	4.54095	2.18299	8.61796e-05	Up	PAP4	Purple acid phosphatase 4 [Source:UniProtKB/Swiss-Prot;Acc:Q8VYU7]
AT2G42870	4.52755	2.17873	0.0212199	Up	PAR1	Transcription factor PAR1 [Source:UniProtKB/Swiss-Prot;Acc:Q9SJH0]
AT5G22920	4.52467	2.17781	6.77934e-06	Up		CHY-type/CTCHY-type/RING-type Zinc finger protein [Source:TAIR;Acc:AT5G22920]
AT1G33811	4.47924	2.16325	3.57792e-07	Up		GDSL esterase/lipase At1g33811 [Source:UniProtKB/Swiss-Prot;Acc:Q8L5Z1]
AT1G13920	4.44048	2.15072	0.0285558	Up		Remorin family protein [Source:TAIR;Acc:AT1G13920]
AT3G07420	4.42804	2.14667	0.000414803	Up	SYNC2	Asparagine--tRNA ligase, cytoplasmic 2 [Source:UniProtKB/Swiss-Prot;Acc:Q9SW95]
AT3G15450	4.35804	2.12368	5.01919e-07	Up		Aluminium induced protein with YGL and LRDR motifs [Source:TAIR;Acc:AT3G15450]
AT5G20970	4.29537	2.10278	0.0122138	Up		HSP20-like chaperones superfamily protein [Source:TAIR;Acc:AT5G20970]
AT5G19580	4.26635	2.093	0.0166989	Up		glyoxal oxidase-related protein [Source:TAIR;Acc:AT5G19580]
AT3G20395	4.25133	2.08792	0.0108719	Up		RING/U-box superfamily protein [Source:TAIR;Acc:AT3G20395]
AT1G08430	4.17928	2.06325	0.004283	Up	ALMT1	Aluminum-activated malate transporter 1 [Source:UniProtKB/Swiss-Prot;Acc:Q9SJE9]
AT4G35970	4.17928	2.06325	0.0343295	Up	APX5	L-ascorbate peroxidase 5, peroxisomal [Source:UniProtKB/Swiss-Prot;Acc:Q7XZP5]
AT2G18328	4.13501	2.04789	3.3086e-05	Up	RL4	Protein RADIALIS-like 4 [Source:UniProtKB/Swiss-Prot;Acc:Q1G3C4]
AT1G16390	4.11114	2.03954	0.000139	Up	2017-10-03	Organic cation/carnitine transporter 3 [Source:UniProtKB/Swiss-Prot;Acc:Q9SA38]
AT2G26695	4.05716	2.02047	0.000438775	Up		Ran BP2/NZF zinc finger-like superfamily protein [Source:TAIR;Acc:AT2G26695]
AT3G01680	4.03199	2.01149	4.0211e-06	Up	SEOB	Protein SIEVE ELEMENT OCCLUSION B [Source:UniProtKB/Swiss-Prot;Acc:Q9SS87]
AT4G16008	4.02449	2.00881	0.0182473	Up		unknown protein; FUNCTIONS IN: molecular_function unknown; INVOLVED IN: biological_process unknown; LOCATED IN: cellular_component unknown; Has 30201 Blast hits to 17322 proteins in 780 species: Archae - 12; Bacteria - 1396; Metazoa - 17338; Fungi - /.../ Plants - 5037; Viruses - 0; Other Eukaryotes - 2996 (source: NCBI BLink). [Source:TAIR;Acc:AT4G16008]
AT1G04110	3.96644	1.98785	0.00260865	Up	SBT1.2	Subtilisin-like protease SBT1.2 [Source:UniProtKB/Swiss-Prot;Acc:O64495]
AT4G08300	3.93344	1.97579	0.000392747	Up		WAT1-related protein At4g08300 [Source:UniProtKB/Swiss-Prot;Acc:Q501F8]
AT5G07080	3.93344	1.97579	0.00343637	Up		HXXXD-type acyl-transferase family protein [Source:TAIR;Acc:AT5G07080]
AT1G02640	3.92146	1.97139	0.000671662	Up	BXL2	Probable beta-D-xylosidase 2 [Source:UniProtKB/Swiss-Prot;Acc:Q94KD8]
AT1G09750	3.91846	1.97029	2.70145e-06	Up		Eukaryotic aspartyl protease family protein [Source:TAIR;Acc:AT1G09750]
AT1G63310	3.90271	1.96448	0.0127391	Up		unknown protein; BEST Arabidopsis thaliana protein match is: unknown protein (TAIR:AT2G20362.1); Has 78 Blast hits to 77 proteins in 11 species: Archae - 0; Bacteria - 0; Metazoa - 0; Fungi - 0; Plants - 78; Viruses - 0; Other Eukaryotes - 0 (source /.../ BLink). [Source:TAIR;Acc:AT1G63310]
AT1G06350	3.89798	1.96273	0.0236519	Up		Delta-9 desaturase-like 4 protein [Source:UniProtKB/Swiss-Prot;Acc:Q9LMI4]
ATCG00770	3.88905	1.95942	0.043527	Up	RPS8	30S ribosomal protein S8, chloroplastic [Source:UniProtKB/Swiss-Prot;Acc:P56801]
AT5G03350	3.80613	1.92832	0.0233594	Up		Lectin-like protein At5g03350 [Source:UniProtKB/Swiss-Prot;Acc:Q9LZF5]
AT4G17030	3.73935	1.90279	0.00125121	Up	EXLB1	Expansin-like B1 [Source:UniProtKB/Swiss-Prot;Acc:O23547]
AT4G09950	3.65687	1.87061	0.0492387	Up		P-loop containing nucleoside triphosphate hydrolases superfamily protein [Source:TAIR;Acc:AT4G09950]
AT1G69880	3.64472	1.86581	0.010944	Up	TRX8	Thioredoxin H8 [Source:UniProtKB/Swiss-Prot;Acc:Q9CAS1]
AT5G06640	3.63415	1.86162	0.0092372	Up		Proline-rich extensin-like family protein [Source:TAIR;Acc:AT5G06640]
AT5G01930	3.58873	1.84347	0.0101709	Up	MAN6	Mannan endo-1,4-beta-mannosidase 6 [Source:UniProtKB/Swiss-Prot;Acc:Q9LZV3]
AT4G01430	3.58563	1.84223	0.0115869	Up		WAT1-related protein At4g01430 [Source:UniProtKB/Swiss-Prot;Acc:Q9M131]
AT4G27440	3.5638	1.83342	1.19166e-05	Up	PORB	Protochlorophyllide reductase B, chloroplastic [Source:UniProtKB/Swiss-Prot;Acc:P21218]
AT2G24980	3.55239	1.82879	0.0116693	Up		Proline-rich extensin-like family protein [Source:TAIR;Acc:AT2G24980]
AT2G30010	3.51546	1.81371	2.52493e-05	Up	TBL45	Protein trichome birefringence-like 45 [Source:UniProtKB/Swiss-Prot;Acc:O80872]
AT3G23840	3.43016	1.77828	0.00967346	Up	CER26L	Protein ECERIFERUM 26-like [Source:UniProtKB/Swiss-Prot;Acc:Q9LIS1]
AT4G24450	3.40272	1.76669	0.0037662	Up	GWD2	Alpha-glucan water dikinase 2 [Source:UniProtKB/Swiss-Prot;Acc:Q9STV0]
AT1G44800	3.36453	1.7504	2.57866e-05	Up		WAT1-related protein At1g44800 [Source:UniProtKB/Swiss-Prot;Acc:Q9LPF1]
AT5G64570	3.3218	1.73197	3.08832e-05	Up	BXL4	Beta-D-xylosidase 4 [Source:UniProtKB/Swiss-Prot;Acc:Q9FLG1]
AT1G09350	3.3146	1.72883	0.0455023	Up	GOLS3	Galactinol synthase 3 [Source:UniProtKB/Swiss-Prot;Acc:O80518]
AT5G18970	3.28683	1.7167	0.0172461	Up		AWPM-19-like family protein [Source:TAIR;Acc:AT5G18970]
AT2G41990	3.27377	1.71095	0.0459051	Up		CONTAINS InterPro DOMAIN/s: Late embryogenesis abundant protein, group 2 (InterPro:IPR004864); BEST Arabidopsis thaliana protein match is: Late embryogenesis abundant (LEA) hydroxyproline-rich glycoprotein family (TAIR:AT4G35170.1); Has 172 Blast hi /.../168 proteins in 15 species: Archae - 0; Bacteria - 0; Metazoa - 0; Fungi - 0; Plants - 172; Viruses - 0; Other Eukaryotes - 0 (source: NCBI BLin…
AT2G18700	3.27116	1.7098	5.41357e-05	Up	TPS11	Probable alpha,alpha-trehalose-phosphate synthase [UDP-forming] 11 [Source:UniProtKB/Swiss-Prot;Acc:Q9ZV48]
AT2G47750	3.26153	1.70555	0.00562881	Up	GH3.9	Putative indole-3-acetic acid-amido synthetase GH3.9 [Source:UniProtKB/Swiss-Prot;Acc:O82243]
AT4G00780	3.25918	1.70451	4.07892e-05	Up		TRAF-like family protein [Source:TAIR;Acc:AT4G00780]
AT3G10870	3.24444	1.69797	0.00542142	Up	MES17	Methylesterase 17 [Source:UniProtKB/Swiss-Prot;Acc:Q9SG92]
AT5G01600	3.24013	1.69605	4.49521e-05	Up	FER1	Ferritin-1, chloroplastic [Source:UniProtKB/Swiss-Prot;Acc:Q39101]
AT1G43790	3.22704	1.69021	0.00501774	Up	TED6	tracheary element differentiation-related 6 [Source:TAIR;Acc:AT1G43790]
AT3G20570	3.22475	1.68919	0.00464089	Up	ENODL9	early nodulin-like protein 9 [Source:TAIR;Acc:AT3G20570]
AT3G58720	3.19976	1.67796	0.0207399	Up		RING/U-box superfamily protein [Source:TAIR;Acc:AT3G58720]
AT2G05160	3.18089	1.66943	0.0249867	Up		Zinc finger CCCH domain-containing protein 18 [Source:UniProtKB/Swiss-Prot;Acc:Q9SJ41]
AT5G22390	3.1708	1.66485	0.00148005	Up		Protein of unknown function (DUF3049) [Source:TAIR;Acc:AT5G22390]
AT4G36570	3.15417	1.65726	0.0180833	Up	ATRL3	RAD-like 3 [Source:TAIR;Acc:AT4G36570]
AT1G68190	3.15091	1.65577	0.00014188	Up		Putative zinc finger protein At1g68190 [Source:UniProtKB/Swiss-Prot;Acc:Q9C9F4]
AT5G61440	3.13446	1.64822	0.0015873	Up	ACHT5	Thioredoxin-like 1-2, chloroplastic [Source:UniProtKB/Swiss-Prot;Acc:Q9XFI1]
AT2G44130	3.08405	1.62483	0.000244209	Up		F-box/kelch-repeat protein At2g44130 [Source:UniProtKB/Swiss-Prot;Acc:O80582]
AT5G38200	3.06833	1.61745	0.000713927	Up		Class I glutamine amidotransferase-like superfamily protein [Source:TAIR;Acc:AT5G38200]
AT2G04570	3.05409	1.61074	0.00104209	Up		GDSL esterase/lipase At2g04570 [Source:UniProtKB/Swiss-Prot;Acc:Q9SJB4]
AT1G22330	3.04739	1.60757	0.028539	Up		RNA-binding (RRM/RBD/RNP motifs) family protein [Source:TAIR;Acc:AT1G22330]
AT4G00230	3.0421	1.60507	0.000534682	Up	SBT4.14	Subtilisin-like protease SBT4.14 [Source:UniProtKB/Swiss-Prot;Acc:Q9LLL8]
AT1G05135	3.02448	1.59669	0.00039367	Up
AT5G04960	3.02116	1.5951	0.00790322	Up	PME46	Probable pectinesterase/pectinesterase inhibitor 46 [Source:UniProtKB/Swiss-Prot;Acc:Q9FF78]
AT2G02020	3.01436	1.59185	0.0069734	Up	NPF8.4	Protein NRT1/ PTR FAMILY 8.4 [Source:UniProtKB/Swiss-Prot;Acc:Q84WG0]
AT5G03260	3.00908	1.58932	0.00107018	Up	LAC11	Laccase-11 [Source:UniProtKB/Swiss-Prot;Acc:Q8VZA1]
AT3G04210	2.99617	1.58312	0.014451	Up		Disease resistance protein (TIR-NBS class) [Source:TAIR;Acc:AT3G04210]
AT1G67870	2.93861	1.55514	0.00018013	Up		glycine-rich protein [Source:TAIR;Acc:AT1G67870]
AT1G66940	2.91133	1.54168	0.000321948	Up		protein kinase-related [Source:TAIR;Acc:AT1G66940]
AT5G04200	2.90855	1.5403	0.0148601	Up	AMC9	Metacaspase-9 [Source:UniProtKB/Swiss-Prot;Acc:Q9FYE1]
AT2G17880	2.90054	1.53632	0.0190589	Up		Chaperone DnaJ-domain superfamily protein [Source:TAIR;Acc:AT2G17880]
AT4G34770	2.89191	1.53202	0.0288253	Up		SAUR-like auxin-responsive protein family [Source:TAIR;Acc:AT4G34770]
ATCG00120	2.89067	1.5314	0.0249386	Up	ATPA	ATP synthase subunit alpha, chloroplastic [Source:UniProtKB/Swiss-Prot;Acc:P56757]
AT3G22142	2.89011	1.53112	0.000488666	Up		Bifunctional inhibitor/lipid-transfer protein/seed storage 2S albumin superfamily protein [Source:TAIR;Acc:AT3G22142]
AT2G27402	2.86313	1.51759	0.000242594	Up		BEST Arabidopsis thaliana protein match is: plastid transcriptionally active 18 (TAIR:AT2G32180.1); Has 35333 Blast hits to 34131 proteins in 2444 species: Archae - 798; Bacteria - 22429; Metazoa - 974; Fungi - 991; Plants - 531; Viruses - 0; Other /.../otes - 9610 (source: NCBI BLink). [Source:TAIR;Acc:AT2G27402]
AT5G57350	2.85296	1.51246	0.00026696	Up	AHA3	ATPase 3, plasma membrane-type [Source:UniProtKB/Swiss-Prot;Acc:P20431]
AT1G30820	2.84805	1.50997	0.000272722	Up		CTP synthase family protein [Source:TAIR;Acc:AT1G30820]
AT2G32880	2.84783	1.50986	0.00520241	Up		TRAF-like family protein [Source:TAIR;Acc:AT2G32880]
AT4G03270	2.84764	1.50977	0.0383705	Up	CYCD6-1	Putative cyclin-D6-1 [Source:UniProtKB/Swiss-Prot;Acc:Q9ZR04]
AT4G35440	2.84266	1.50724	0.00561829	Up	CLC-E	Chloride channel protein CLC-e [Source:UniProtKB/Swiss-Prot;Acc:Q8GX93]
ATCG00180	2.8102	1.49067	0.03229	Up	RPOC1	DNA-directed RNA polymerase subunit beta' [Source:UniProtKB/Swiss-Prot;Acc:P56763]
AT5G47500	2.80348	1.48722	0.000351517	Up	PME68	Probable pectinesterase 68 [Source:UniProtKB/Swiss-Prot;Acc:Q8LPF3]
AT2G42960	2.79523	1.48297	0.018373	Up		Probable receptor-like protein kinase At2g42960 [Source:UniProtKB/Swiss-Prot;Acc:Q9SJG2]
AT2G16060	2.78947	1.47999	0.00783426	Up	AHB1	Non-symbiotic hemoglobin 1 [Source:UniProtKB/Swiss-Prot;Acc:O24520]
AT2G46630	2.74064	1.45451	0.0049545	Up		unknown protein; LOCATED IN: chloroplast; EXPRESSED IN: 22 plant structures; EXPRESSED DURING: 13 growth stages; Has 110095 Blast hits to 59224 proteins in 2216 species: Archae - 177; Bacteria - 15429; Metazoa - 38345; Fungi - 18843; Plants - 13341; /.../es - 3084; Other Eukaryotes - 20876 (source: NCBI BLink). [Source:TAIR;Acc:AT2G46630]
AT3G19050	2.73294	1.45045	0.00105309	Up	POK2	Phragmoplast orienting kinesin 2 [Source:UniProtKB/Swiss-Prot;Acc:Q27IK6]
AT1G67910	2.7326	1.45028	0.0472105	Up		unknown protein; FUNCTIONS IN: molecular_function unknown; INVOLVED IN: biological_process unknown; LOCATED IN: chloroplast; EXPRESSED IN: 21 plant structures; EXPRESSED DURING: 12 growth stages; BEST Arabidopsis thaliana protein match is: unknown p /.../ (TAIR:AT1G24577.1); Has 167 Blast hits to 167 proteins in 19 species: Archae - 0; Bacteria - 0; Metazoa - 0; Fungi - 0; Plants - 167; Viruses -…
AT1G14430	2.71653	1.44177	0.0209029	Up		glyoxal oxidase-related protein [Source:TAIR;Acc:AT1G14430]
AT1G63100	2.71488	1.44089	0.00587497	Up	SCL28	Scarecrow-like protein 28 [Source:UniProtKB/Swiss-Prot;Acc:Q9CAN3]
AT4G01390	2.69676	1.43123	0.00398887	Up		TRAF-like family protein [Source:TAIR;Acc:AT4G01390]
AT4G08160	2.68668	1.42582	0.0246003	Up		glycosyl hydrolase family 10 protein / carbohydrate-binding domain-containing protein [Source:TAIR;Acc:AT4G08160]
AT1G72250	2.67882	1.4216	0.00586743	Up		Di-glucose binding protein with Kinesin motor domain [Source:TAIR;Acc:AT1G72250]
AT3G52840	2.67254	1.41821	0.000714796	Up	BGAL2	Beta-galactosidase 2 [Source:UniProtKB/Swiss-Prot;Acc:Q9LFA6]
AT4G18290	2.6626	1.41284	0.00402517	Up	KAT2	Potassium channel KAT2 [Source:UniProtKB/Swiss-Prot;Acc:Q38849]
AT3G46490	2.64659	1.40413	0.00156262	Up		2-oxoglutarate (2OG) and Fe(II)-dependent oxygenase superfamily protein [Source:TAIR;Acc:AT3G46490]
AT3G20470	2.64627	1.40396	0.00174337	Up	GRP-5	glycine-rich protein 5 [Source:TAIR;Acc:AT3G20470]
AT5G19600	2.642	1.40163	0.0042306	Up	SULTR3;5	Probable sulfate transporter 3.5 [Source:UniProtKB/Swiss-Prot;Acc:Q94LW6]
AT1G02335	2.64054	1.40083	0.0117404	Up	GL22	Germin-like protein subfamily 2 member 2 [Source:UniProtKB/Swiss-Prot;Acc:Q9FZ27]
AT3G02120	2.63635	1.39854	0.0222748	Up		hydroxyproline-rich glycoprotein family protein [Source:TAIR;Acc:AT3G02120]
AT2G40300	2.61951	1.3893	0.00636883	Up	FER4	Ferritin-4, chloroplastic [Source:UniProtKB/Swiss-Prot;Acc:Q9S756]
AT5G67400	2.60758	1.38271	0.0110936	Up	PER73	Peroxidase 73 [Source:UniProtKB/Swiss-Prot;Acc:Q43873]
AT3G58650	2.5952	1.37584	0.0209939	Up		unknown protein; FUNCTIONS IN: molecular_function unknown; INVOLVED IN: biological_process unknown; LOCATED IN: plasma membrane; EXPRESSED IN: 14 plant structures; EXPRESSED DURING: 8 growth stages; BEST Arabidopsis thaliana protein match is: unknow /.../ein (TAIR:AT5G26910.1); Has 2350 Blast hits to 1412 proteins in 248 species: Archae - 0; Bacteria - 487; Metazoa - 577; Fungi - 236; Plants - 18…
AT5G36910	2.58611	1.37079	0.00711869	Up	THI2.2	Thionin-2.2 [Source:UniProtKB/Swiss-Prot;Acc:Q42597]
AT4G36410	2.58593	1.37068	0.029848	Up	UBC17	Probable ubiquitin-conjugating enzyme E2 17 [Source:UniProtKB/Swiss-Prot;Acc:O23239]
AT4G18340	2.58396	1.36958	0.0217206	Up		Glycosyl hydrolase superfamily protein [Source:TAIR;Acc:AT4G18340]
ATCG00480	2.57953	1.36711	0.00213915	Up	ATPB	ATP synthase subunit beta, chloroplastic [Source:UniProtKB/Swiss-Prot;Acc:P19366]
AT1G24575	2.57722	1.36582	0.0344847	Up		unknown protein; Has 7 Blast hits to 7 proteins in 2 species: Archae - 0; Bacteria - 0; Metazoa - 0; Fungi - 0; Plants - 7; Viruses - 0; Other Eukaryotes - 0 (source: NCBI BLink). [Source:TAIR;Acc:AT1G24575]
AT3G22760	2.55874	1.35543	0.0070796	Up	TCX3	Protein tesmin/TSO1-like CXC 3 [Source:UniProtKB/Swiss-Prot;Acc:Q8L548]
AT2G34430	2.5293	1.33874	0.00206156	Up	LHB1B1	light-harvesting chlorophyll-protein complex II subunit B1 [Source:TAIR;Acc:AT2G34430]
AT1G71870	2.52877	1.33843	0.0453106	Up		MATE efflux family protein [Source:TAIR;Acc:AT1G71870]
AT1G20850	2.52644	1.33711	0.00122418	Up	XCP2	Xylem cysteine proteinase 2 [Source:UniProtKB/Swiss-Prot;Acc:Q9LM66]
AT3G62020	2.52628	1.33701	0.0479908	Up	GLP10	Germin-like protein subfamily 2 member 4 [Source:UniProtKB/Swiss-Prot;Acc:Q9M263]
AT4G21820	2.52498	1.33627	0.0320493	Up		binding;calmodulin binding [Source:TAIR;Acc:AT4G21820]
AT1G62500	2.5215	1.33428	0.00778821	Up		Bifunctional inhibitor/lipid-transfer protein/seed storage 2S albumin superfamily protein [Source:TAIR;Acc:AT1G62500]
AT1G52190	2.51957	1.33318	0.00122	Up	NPF1.2	Protein NRT1/ PTR FAMILY 1.2 [Source:UniProtKB/Swiss-Prot;Acc:Q9M817]
AT4G02270	2.51902	1.33286	0.0420307	Up	RHS13	root hair specific 13 [Source:TAIR;Acc:AT4G02270]
AT2G38080	2.51757	1.33203	0.00463832	Up	IRX12	Laccase-4 [Source:UniProtKB/Swiss-Prot;Acc:O80434]
AT3G13750	2.51477	1.33042	0.0012626	Up	BGAL1	Beta-galactosidase 1 [Source:UniProtKB/Swiss-Prot;Acc:Q9SCW1]
AT2G15890	2.51286	1.32933	0.0371161	Up	MEE14	maternal effect embryo arrest 14 [Source:TAIR;Acc:AT2G15890]
AT1G70260	2.51246	1.3291	0.00205013	Up		WAT1-related protein At1g70260 [Source:UniProtKB/Swiss-Prot;Acc:F4I5D5]
AT5G48310	2.5058	1.32527	0.0155521	Up		unknown protein; BEST Arabidopsis thaliana protein match is: unknown protein (TAIR:AT4G24610.1); Has 1807 Blast hits to 1807 proteins in 277 species: Archae - 0; Bacteria - 0; Metazoa - 736; Fungi - 347; Plants - 385; Viruses - 0; Other Eukaryotes - /.../source: NCBI BLink). [Source:TAIR;Acc:AT5G48310]
AT4G32840	2.50554	1.32512	0.0218064	Up	PFK6	ATP-dependent 6-phosphofructokinase 6 [Source:UniProtKB/Swiss-Prot;Acc:Q9M076]
AT5G54190	2.50449	1.32452	0.0493104	Up	PORA	Protochlorophyllide reductase A, chloroplastic [Source:UniProtKB/Swiss-Prot;Acc:Q42536]
AT4G02290	2.48314	1.31217	0.0015312	Up	AtGH9B13	Endoglucanase 17 [Source:UniProtKB/Swiss-Prot;Acc:O81416]
AT4G21326	2.47987	1.31027	0.037096	Up	ATSBT3.12	subtilase 3.12 [Source:TAIR;Acc:AT4G21326]
AT2G32870	2.47901	1.30977	0.00774029	Up		TRAF-like family protein [Source:TAIR;Acc:AT2G32870]
AT3G14240	2.47298	1.30625	0.00146435	Up		Subtilase family protein [Source:TAIR;Acc:AT3G14240]
AT1G74670	2.47172	1.30552	0.00152629	Up	GASA6	Gibberellin-regulated protein 6 [Source:UniProtKB/Swiss-Prot;Acc:Q6NMQ7]
AT3G23670	2.46608	1.30222	0.0124698	Up	KIN12B	Kinesin-like protein KIN12B [Source:UniProtKB/Swiss-Prot;Acc:Q8L7Y8]
AT5G55520	2.46214	1.29991	0.0193095	Up		CONTAINS InterPro DOMAIN/s: Kinesin-related protein (InterPro:IPR010544); BEST Arabidopsis thaliana protein match is: unknown protein (TAIR:AT4G26660.1); Has 32425 Blast hits to 20462 proteins in 1550 species: Archae - 335; Bacteria - 3392; Metazoa /.../6; Fungi - 2645; Plants - 1561; Viruses - 54; Other Eukaryotes - 7442 (source: NCBI BLink). [Source:TAIR;Acc:AT5G55520]
AT5G20740	2.46152	1.29955	0.0181634	Up		Plant invertase/pectin methylesterase inhibitor superfamily protein [Source:TAIR;Acc:AT5G20740]
AT3G61950	2.45533	1.29591	0.0422528	Up	BHLH67	Transcription factor bHLH67 [Source:UniProtKB/Swiss-Prot;Acc:Q700E4]
AT5G10170	2.44729	1.29118	0.00344101	Up	IPS3	Probable inositol 3-phosphate synthase isozyme 3 [Source:UniProtKB/Swiss-Prot;Acc:Q9LX12]
AT5G04230	2.44641	1.29066	0.00528589	Up	PAL3	Phenylalanine ammonia-lyase 3 [Source:UniProtKB/Swiss-Prot;Acc:P45725]
AT5G63810	2.4443	1.28942	0.0233017	Up	BGAL10	Beta-galactosidase 10 [Source:UniProtKB/Swiss-Prot;Acc:Q9FN08]
AT4G33260	2.44413	1.28932	0.0218755	Up	CDC20-2	Cell division cycle 20.2, cofactor of APC complex [Source:UniProtKB/Swiss-Prot;Acc:Q9S7I8]
AT2G25900	2.44365	1.28904	0.00170285	Up	ATCTH	Zinc finger CCCH domain-containing protein 23 [Source:UniProtKB/Swiss-Prot;Acc:O82307]
AT5G46240	2.44262	1.28843	0.00289125	Up	KAT1	Potassium channel KAT1 [Source:UniProtKB/Swiss-Prot;Acc:Q39128]
AT3G12145	2.44182	1.28796	0.0361836	Up	FLR1	Leucine-rich repeat (LRR) family protein [Source:TAIR;Acc:AT3G12145]
AT1G23460	2.44117	1.28757	0.0245704	Up		Pectin lyase-like superfamily protein [Source:TAIR;Acc:AT1G23460]
AT5G49360	2.43937	1.28651	0.00185815	Up	BXL1	Beta-D-xylosidase 1 [Source:UniProtKB/Swiss-Prot;Acc:Q9FGY1]
AT3G51740	2.43911	1.28636	0.0030259	Up	IMK2	Probably inactive leucine-rich repeat receptor-like protein kinase IMK2 [Source:UniProtKB/Swiss-Prot;Acc:Q9SCT4]
AT4G11460	2.43592	1.28447	0.00763067	Up	CRK30	Putative cysteine-rich receptor-like protein kinase 30 [Source:UniProtKB/Swiss-Prot;Acc:Q9LDT0]
AT1G77460	2.43097	1.28153	0.00392933	Up		Armadillo/beta-catenin-like repeat ; C2 calcium/lipid-binding domain (CaLB) protein [Source:TAIR;Acc:AT1G77460]
AT1G29520	2.43034	1.28116	0.0350678	Up		AWPM-19-like family protein [Source:TAIR;Acc:AT1G29520]
AT5G14120	2.42712	1.27925	0.00181938	Up		Major facilitator superfamily protein [Source:TAIR;Acc:AT5G14120]
AT5G20250	2.42613	1.27866	0.00183823	Up	RFS6	Probable galactinol--sucrose galactosyltransferase 6 [Source:UniProtKB/Swiss-Prot;Acc:Q8RX87]
AT3G20150	2.42569	1.2784	0.0083788	Up		Kinesin motor family protein [Source:TAIR;Acc:AT3G20150]
AT3G05330	2.42547	1.27827	0.0420858	Up	TAN	Probable microtubule-binding protein TANGLED [Source:UniProtKB/Swiss-Prot;Acc:Q84M91]
AT1G54010	2.42272	1.27663	0.00188966	Up	GLL23	Inactive GDSL esterase/lipase-like protein 23 [Source:UniProtKB/Swiss-Prot;Acc:Q8W4H8]
AT1G69530	2.41819	1.27393	0.00226535	Up	EXPA1	Expansin-A1 [Source:UniProtKB/Swiss-Prot;Acc:Q9C554]
AT4G21760	2.41304	1.27085	0.0435265	Up	BGLU47	Beta-glucosidase 47 [Source:UniProtKB/Swiss-Prot;Acc:Q9SVS1]
AT1G24070	2.4006	1.26339	0.0450124	Up	CSLA10	Probable mannan synthase 10 [Source:UniProtKB/Swiss-Prot;Acc:Q9LR87]
AT1G03780	2.39694	1.26119	0.0161897	Up	TPX2	Protein TPX2 [Source:UniProtKB/Swiss-Prot;Acc:F4I2H7]
AT3G15550	2.39438	1.25965	0.0220444	Up		unknown protein; Has 25732 Blast hits to 16979 proteins in 961 species: Archae - 144; Bacteria - 1801; Metazoa - 12681; Fungi - 1868; Plants - 912; Viruses - 94; Other Eukaryotes - 8232 (source: NCBI BLink). [Source:TAIR;Acc:AT3G15550]
AT1G52400	2.38623	1.25473	0.00233216	Up	BGLU18	Beta-D-glucopyranosyl abscisate beta-glucosidase [Source:UniProtKB/Swiss-Prot;Acc:Q9SE50]
AT4G18197	2.38122	1.2517	0.0455851	Up	PUP7	Probable purine permease 7 [Source:UniProtKB/Swiss-Prot;Acc:Q2V3H2]
AT1G06490	2.37786	1.24967	0.0451027	Up	CALS7	Callose synthase 7 [Source:UniProtKB/Swiss-Prot;Acc:Q9SHJ3]
AT4G33270	2.37397	1.2473	0.00383941	Up	CDC20-1	Cell division cycle 20.1, cofactor of APC complex [Source:UniProtKB/Swiss-Prot;Acc:Q9SZA4]
AT1G55120	2.37094	1.24546	0.032729	Up	CWINV3	Beta-fructofuranosidase, insoluble isoenzyme CWINV3 [Source:UniProtKB/Swiss-Prot;Acc:Q67XZ3]
AT1G64370	2.36423	1.24137	0.0025827	Up		unknown protein; Has 773 Blast hits to 375 proteins in 118 species: Archae - 0; Bacteria - 97; Metazoa - 421; Fungi - 108; Plants - 31; Viruses - 0; Other Eukaryotes - 116 (source: NCBI BLink). [Source:TAIR;Acc:AT1G64370]
AT4G38420	2.36295	1.24059	0.00409721	Up	sks9	SKU5 similar 9 [Source:TAIR;Acc:AT4G38420]
AT3G15356	2.36061	1.23916	0.00305498	Up	LEC	Lectin-like protein LEC [Source:UniProtKB/Swiss-Prot;Acc:Q9LJR2]
AT2G06850	2.35283	1.2344	0.0034351	Up	XTH4	Xyloglucan endotransglucosylase/hydrolase protein 4 [Source:UniProtKB/Swiss-Prot;Acc:Q39099]
AT3G52720	2.3494	1.23229	0.00272138	Up	ACA1	Alpha carbonic anhydrase 1, chloroplastic [Source:UniProtKB/Swiss-Prot;Acc:O04846]
AT3G19850	2.34727	1.23098	0.00723003	Up		BTB/POZ domain-containing protein At3g19850 [Source:UniProtKB/Swiss-Prot;Acc:Q9LT24]
AT4G30110	2.34131	1.22732	0.0195928	Up	HMA2	Cadmium/zinc-transporting ATPase HMA2 [Source:UniProtKB/Swiss-Prot;Acc:Q9SZW4]
AT5G46730	2.33791	1.22522	0.0384568	Up		glycine-rich protein [Source:TAIR;Acc:AT5G46730]
AT3G07540	2.33523	1.22357	0.00608679	Up	FH10	Formin-like protein 10 [Source:UniProtKB/Swiss-Prot;Acc:Q9SRR2]
AT5G24490	2.33482	1.22331	0.00287571	Up		30S ribosomal protein, putative [Source:TAIR;Acc:AT5G24490]
AT5G46330	2.33192	1.22152	0.0199553	Up	FLS2	LRR receptor-like serine/threonine-protein kinase FLS2 [Source:UniProtKB/Swiss-Prot;Acc:Q9FL28]
AT3G26165	2.33075	1.22079	0.0184725	Up
AT5G37630	2.33011	1.2204	0.024702	Up	EMB2656	ARM repeat superfamily protein [Source:TAIR;Acc:AT5G37630]
AT5G21170	2.31477	1.21087	0.0117928	Up	KINB1	SNF1-related protein kinase regulatory subunit beta-1 [Source:UniProtKB/Swiss-Prot;Acc:Q84VQ1]
AT3G55660	2.31066	1.2083	0.0394984	Up	ROPGEF6	Rop guanine nucleotide exchange factor 6 [Source:UniProtKB/Swiss-Prot;Acc:Q9M056]
AT4G20430	2.30849	1.20695	0.0186113	Up		Subtilase family protein [Source:TAIR;Acc:AT4G20430]
AT4G34900	2.30163	1.20266	0.0223394	Up	XDH2	Xanthine dehydrogenase 2 [Source:UniProtKB/Swiss-Prot;Acc:F4JLI5]
AT3G21550	2.30036	1.20186	0.0310279	Up	DMP2	DUF679 domain membrane protein 2 [Source:TAIR;Acc:AT3G21550]
AT4G24120	2.2986	1.20076	0.0100396	Up	YSL1	Metal-nicotianamine transporter YSL1 [Source:UniProtKB/Swiss-Prot;Acc:Q6R3L0]
AT5G51550	2.29758	1.20011	0.00409805	Up	EXL3	Protein EXORDIUM-like 3 [Source:UniProtKB/Swiss-Prot;Acc:Q9FHM9]
AT5G42530	2.2951	1.19856	0.00343201	Up		unknown protein; FUNCTIONS IN: molecular_function unknown; INVOLVED IN: biological_process unknown; LOCATED IN: endomembrane system; BEST Arabidopsis thaliana protein match is: unknown protein (TAIR:AT2G25510.2); Has 30201 Blast hits to 17322 protei /.../780 species: Archae - 12; Bacteria - 1396; Metazoa - 17338; Fungi - 3422; Plants - 5037; Viruses - 0; Other Eukaryotes - 2996 (source: NCBI BLin…
AT3G17360	2.28894	1.19468	0.0143684	Up	POK1	Phragmoplast orienting kinesin-1 [Source:UniProtKB/Swiss-Prot;Acc:Q27IK7]
AT2G15090	2.28603	1.19285	0.00698927	Up	KCS8	3-ketoacyl-CoA synthase 8 [Source:UniProtKB/Swiss-Prot;Acc:Q4V3C9]
AT2G42840	2.28514	1.19228	0.00386924	Up	PDF1	Protodermal factor 1 [Source:UniProtKB/Swiss-Prot;Acc:Q9S728]
AT1G02730	2.28334	1.19115	0.00378323	Up	CSLD5	Cellulose synthase-like protein D5 [Source:UniProtKB/Swiss-Prot;Acc:Q9SRW9]
AT5G22460	2.28194	1.19026	0.0167331	Up		alpha/beta-Hydrolases superfamily protein [Source:TAIR;Acc:AT5G22460]
AT1G78820	2.27961	1.18878	0.00410655	Up		D-mannose binding lectin protein with Apple-like carbohydrate-binding domain [Source:TAIR;Acc:AT1G78820]
AT5G06150	2.27304	1.18462	0.0130614	Up	CYCB1-2	Cyclin-B1-2 [Source:UniProtKB/Swiss-Prot;Acc:Q39067]
AT1G10657	2.27155	1.18368	0.00971978	Up		Plant protein 1589 of unknown function [Source:TAIR;Acc:AT1G10657]
AT5G60930	2.26944	1.18234	0.0104979	Up		P-loop containing nucleoside triphosphate hydrolases superfamily protein [Source:TAIR;Acc:AT5G60930]
AT4G28080	2.25771	1.17486	0.00680865	Up		Tetratricopeptide repeat (TPR)-like superfamily protein [Source:TAIR;Acc:AT4G28080]
AT5G45650	2.25499	1.17312	0.0047956	Up		subtilase family protein [Source:TAIR;Acc:AT5G45650]
AT2G40610	2.25206	1.17125	0.0043253	Up	EXPA8	Expansin-A8 [Source:UniProtKB/Swiss-Prot;Acc:O22874]
AT1G14440	2.24558	1.16709	0.0292352	Up	ZHD4	Zinc-finger homeodomain protein 4 [Source:UniProtKB/Swiss-Prot;Acc:Q9M9S0]
AT5G15830	2.24307	1.16548	0.0257228	Up	AtbZIP3	basic leucine-zipper 3 [Source:TAIR;Acc:AT5G15830]
AT3G57830	2.2389	1.16279	0.0483937	Up		Leucine-rich repeat protein kinase family protein [Source:TAIR;Acc:AT3G57830]
AT3G17070	2.22895	1.15636	0.0245437	Up	PER29	Peroxidase 29 [Source:UniProtKB/Swiss-Prot;Acc:Q9LSP0]
AT5G55820	2.22622	1.15459	0.0238031	Up		CONTAINS InterPro DOMAIN/s: Inner centromere protein, ARK-binding region (InterPro:IPR005635); Has 1807 Blast hits to 1807 proteins in 277 species: Archae - 0; Bacteria - 0; Metazoa - 736; Fungi - 347; Plants - 385; Viruses - 0; Other Eukaryotes - 3 /.../urce: NCBI BLink). [Source:TAIR;Acc:AT5G55820]
AT2G28780	2.22024	1.15072	0.0137204	Up		unknown protein; INVOLVED IN: biological_process unknown; LOCATED IN: mitochondrion; EXPRESSED IN: inflorescence meristem, root, flower; EXPRESSED DURING: petal differentiation and expansion stage; CONTAINS InterPro DOMAIN/s: Protein of unknown func /.../UF939, bacterial (InterPro:IPR010343); BEST Arabidopsis thaliana protein match is: unknown protein (TAIR:AT3G09450.1); Has 671 Blast hits to 667…
AT1G70710	2.21838	1.14951	0.00585995	Up	CEL1	Endoglucanase 8 [Source:UniProtKB/Swiss-Prot;Acc:Q9CAC1]
AT3G10740	2.20403	1.14015	0.00531039	Up	ASD1	Alpha-L-arabinofuranosidase 1 [Source:UniProtKB/Swiss-Prot;Acc:Q9SG80]
AT2G18300	2.19799	1.13619	0.00547331	Up	HBI1	Transcription factor HBI1 [Source:UniProtKB/Swiss-Prot;Acc:Q9ZPW3]
AT3G49220	2.19457	1.13394	0.00571512	Up	PME34	Probable pectinesterase/pectinesterase inhibitor 34 [Source:UniProtKB/Swiss-Prot;Acc:Q9M3B0]
AT5G51720	2.19347	1.13322	0.0243872	Up	NEET	CDGSH iron-sulfur domain-containing protein NEET [Source:UniProtKB/Swiss-Prot;Acc:Q9FLI7]
AT4G08290	2.1926	1.13264	0.010313	Up		WAT1-related protein At4g08290 [Source:UniProtKB/Swiss-Prot;Acc:Q9SUF1]
AT4G02850	2.18836	1.12985	0.0398703	Up		phenazine biosynthesis PhzC/PhzF family protein [Source:TAIR;Acc:AT4G02850]
AT2G45190	2.18725	1.12912	0.00987599	Up	YAB1	Axial regulator YABBY 1 [Source:UniProtKB/Swiss-Prot;Acc:O22152]
AT5G08260	2.18438	1.12723	0.00723579	Up	SCPL35	Serine carboxypeptidase-like 35 [Source:UniProtKB/Swiss-Prot;Acc:Q9LEY1]
AT5G44400	2.17727	1.12252	0.00673642	Up		FAD-binding Berberine family protein [Source:TAIR;Acc:AT5G44400]
AT5G15580	2.17386	1.12026	0.00761399	Up	LNG1	Protein LONGIFOLIA 1 [Source:UniProtKB/Swiss-Prot;Acc:Q9LF24]
AT5G55930	2.16672	1.11551	0.0462992	Up	OPT1	Oligopeptide transporter 1 [Source:UniProtKB/Swiss-Prot;Acc:Q9FG72]
AT3G47800	2.16253	1.11272	0.0242816	Up		Galactose mutarotase-like superfamily protein [Source:TAIR;Acc:AT3G47800]
AT2G10940	2.15801	1.1097	0.0106237	Up		Bifunctional inhibitor/lipid-transfer protein/seed storage 2S albumin superfamily protein [Source:TAIR;Acc:AT2G10940]
AT1G78460	2.15418	1.10714	0.0132391	Up		SOUL heme-binding family protein [Source:TAIR;Acc:AT1G78460]
AT5G23910	2.15248	1.106	0.041342	Up		ATP binding microtubule motor family protein [Source:TAIR;Acc:AT5G23910]
AT1G49010	2.14992	1.10428	0.0107449	Up		Duplicated homeodomain-like superfamily protein [Source:TAIR;Acc:AT1G49010]
AT3G50560	2.14959	1.10406	0.0490149	Up		NAD(P)-binding Rossmann-fold superfamily protein [Source:TAIR;Acc:AT3G50560]
AT1G61740	2.14927	1.10384	0.00709343	Up		Sulfite exporter TauE/SafE family protein [Source:TAIR;Acc:AT1G61740]
AT5G51890	2.14834	1.10322	0.0130608	Up	PER66	Peroxidase 66 [Source:UniProtKB/Swiss-Prot;Acc:Q9LT91]
AT3G23890	2.14768	1.10278	0.00792729	Up	TOP2	DNA topoisomerase 2 [Source:UniProtKB/Swiss-Prot;Acc:P30182]
AT4G19840	2.14721	1.10247	0.00707773	Up	PP2A1	Protein PHLOEM PROTEIN 2-LIKE A1 [Source:UniProtKB/Swiss-Prot;Acc:O81865]
AT1G21270	2.13458	1.09395	0.0131556	Up	WAK2	Wall-associated receptor kinase 2 [Source:UniProtKB/Swiss-Prot;Acc:Q9LMP1]
AT1G11850	2.1334	1.09315	0.0227264	Up		unknown protein; FUNCTIONS IN: molecular_function unknown; INVOLVED IN: biological_process unknown; LOCATED IN: endomembrane system; EXPRESSED IN: 19 plant structures; EXPRESSED DURING: 12 growth stages; Has 38777 Blast hits to 8185 proteins in 741 /.../s: Archae - 46; Bacteria - 14846; Metazoa - 13013; Fungi - 1392; Plants - 5894; Viruses - 543; Other Eukaryotes - 3043 (source: NCBI BLink). [Sou…
AT5G51600	2.13143	1.09182	0.035506	Up	MAP65-3	65-kDa microtubule-associated protein 3 [Source:UniProtKB/Swiss-Prot;Acc:Q9FHM4]
AT5G61590	2.13105	1.09156	0.0111305	Up	ERF107	Ethylene-responsive transcription factor ERF107 [Source:UniProtKB/Swiss-Prot;Acc:Q9FKG2]
AT5G28770	2.12708	1.08887	0.0121745	Up	BZIP63	Basic leucine zipper 63 [Source:UniProtKB/Swiss-Prot;Acc:B9DGI8]
AT1G18370	2.1239	1.08671	0.0164381	Up	NACK1	Kinesin-like protein NACK1 [Source:UniProtKB/Swiss-Prot;Acc:Q8S905]
AT1G23090	2.12334	1.08634	0.0194677	Up	SULTR3;3	Probable sulfate transporter 3.3 [Source:UniProtKB/Swiss-Prot;Acc:Q9SXS2]
AT4G19380	2.12249	1.08576	0.0329241	Up	FAO4A	Long-chain-alcohol oxidase FAO4A [Source:UniProtKB/Swiss-Prot;Acc:O65709]
AT4G23820	2.12238	1.08568	0.0108488	Up		Pectin lyase-like superfamily protein [Source:TAIR;Acc:AT4G23820]
AT5G36930	2.12014	1.08416	0.0438422	Up		Disease resistance protein (TIR-NBS-LRR class) family [Source:TAIR;Acc:AT5G36930]
AT4G14310	2.11907	1.08343	0.0203801	Up		Transducin/WD40 repeat-like superfamily protein [Source:TAIR;Acc:AT4G14310]
AT1G76540	2.11312	1.07937	0.0278444	Up	CDKB2-1	Cyclin-dependent kinase B2-1 [Source:UniProtKB/Swiss-Prot;Acc:Q8LF80]
AT4G21270	2.11269	1.07908	0.0456222	Up	ATK1	Kinesin-1 [Source:UniProtKB/Swiss-Prot;Acc:Q07970]
AT1G50240	2.11026	1.07742	0.0374979	Up	TIO	Serine/threonine-protein kinase TIO [Source:UniProtKB/Swiss-Prot;Acc:Q2QAV0]
AT3G10020	2.11013	1.07733	0.016479	Up		unknown protein; FUNCTIONS IN: molecular_function unknown; INVOLVED IN: response to oxidative stress, anaerobic respiration; LOCATED IN: cellular_component unknown; EXPRESSED IN: 23 plant structures; EXPRESSED DURING: 13 growth stages; Has 47 Blast /.../o 47 proteins in 12 species: Archae - 0; Bacteria - 0; Metazoa - 1; Fungi - 0; Plants - 46; Viruses - 0; Other Eukaryotes - 0 (source: NCBI BLink…
AT5G64240	2.10616	1.07461	0.0169479	Up	AMC3	Metacaspase-3 [Source:UniProtKB/Swiss-Prot;Acc:Q9FMG1]
AT2G14900	2.10535	1.07406	0.0487348	Up	GASA7	Gibberellin-regulated protein 7 [Source:UniProtKB/Swiss-Prot;Acc:O82328]
AT5G11420	2.10247	1.07209	0.00895803	Up		Protein of unknown function, DUF642 [Source:TAIR;Acc:AT5G11420]
AT2G45180	2.10225	1.07193	0.0103526	Up		Bifunctional inhibitor/lipid-transfer protein/seed storage 2S albumin superfamily protein [Source:TAIR;Acc:AT2G45180]
AT4G37610	2.09948	1.07003	0.00888129	Up	BT5	BTB/POZ and TAZ domain-containing protein 5 [Source:UniProtKB/Swiss-Prot;Acc:Q6EJ98]
AT3G57780	2.09568	1.06742	0.0313853	Up		BEST Arabidopsis thaliana protein match is: nucleolar protein gar2-related (TAIR:AT2G42320.2); Has 3163 Blast hits to 2460 proteins in 357 species: Archae - 16; Bacteria - 291; Metazoa - 841; Fungi - 335; Plants - 248; Viruses - 72; Other Eukaryotes /.../0 (source: NCBI BLink). [Source:TAIR;Acc:AT3G57780]
AT4G35350	2.09566	1.06741	0.0124525	Up	XCP1	Xylem cysteine proteinase 1 [Source:UniProtKB/Swiss-Prot;Acc:O65493]
AT5G44530	2.09386	1.06617	0.00980817	Up		Subtilase family protein [Source:TAIR;Acc:AT5G44530]
AT5G25460	2.09382	1.06613	0.0117415	Up		Protein of unknown function, DUF642 [Source:TAIR;Acc:AT5G25460]
AT4G18670	2.08812	1.06221	0.00930329	Up	LRX5	Leucine-rich repeat extensin-like protein 5 [Source:UniProtKB/Swiss-Prot;Acc:Q9SN46]
AT1G78970	2.08595	1.0607	0.00971943	Up	LUP1	Lupeol synthase 1 [Source:UniProtKB/Swiss-Prot;Acc:Q9C5M3]
AT5G35790	2.08106	1.05732	0.0099029	Up	APG1	Glucose-6-phosphate 1-dehydrogenase 1, chloroplastic [Source:UniProtKB/Swiss-Prot;Acc:Q43727]
AT5G52540	2.07064	1.05008	0.0179241	Up		Protein of unknown function (DUF819) [Source:TAIR;Acc:AT5G52540]
AT5G24580	2.06849	1.04858	0.0206714	Up		Heavy metal transport/detoxification superfamily protein [Source:TAIR;Acc:AT5G24580]
AT4G36850	2.06725	1.04771	0.01224	Up		PQ-loop repeat family protein / transmembrane family protein [Source:TAIR;Acc:AT4G36850]
AT1G11350	2.06273	1.04456	0.0228861	Up	SD113	G-type lectin S-receptor-like serine/threonine-protein kinase SD1-13 [Source:UniProtKB/Swiss-Prot;Acc:Q9LPZ9]
AT5G04530	2.06079	1.0432	0.015589	Up	KCS21	3-ketoacyl-CoA synthase 21 [Source:UniProtKB/Swiss-Prot;Acc:Q9LZ72]
AT1G30520	2.05938	1.04221	0.0113868	Up	AAE14	2-succinylbenzoate--CoA ligase, chloroplastic/peroxisomal [Source:UniProtKB/Swiss-Prot;Acc:Q8VYJ1]
AT4G02800	2.05778	1.04109	0.0399542	Up		unknown protein; FUNCTIONS IN: molecular_function unknown; INVOLVED IN: biological_process unknown; LOCATED IN: chloroplast; EXPRESSED IN: 16 plant structures; EXPRESSED DURING: 9 growth stages; BEST Arabidopsis thaliana protein match is: unknown pr /.../(TAIR:AT5G01970.1); Has 3209 Blast hits to 2720 proteins in 308 species: Archae - 13; Bacteria - 213; Metazoa - 1207; Fungi - 247; Plants - 183;…
AT2G34680	2.05247	1.03736	0.0113285	Up	AIR9	187-kDa microtubule-associated protein AIR9 [Source:UniProtKB/Swiss-Prot;Acc:F4IIU4]
AT1G33590	2.04665	1.03327	0.011355	Up		Leucine-rich repeat (LRR) family protein [Source:TAIR;Acc:AT1G33590]
AT2G07680	2.04364	1.03114	0.0173132	Up	ATMRP11	multidrug resistance-associated protein 11 [Source:TAIR;Acc:AT2G07680]
AT1G08810	2.04346	1.03101	0.0358125	Up	MYB60	myb domain protein 60 [Source:TAIR;Acc:AT1G08810]
AT2G22610	2.04276	1.03052	0.0461028	Up		Di-glucose binding protein with Kinesin motor domain [Source:TAIR;Acc:AT2G22610]
AT2G21140	2.0331	1.02368	0.0143249	Up	PRP2	Proline-rich protein 2 [Source:UniProtKB/Swiss-Prot;Acc:Q9SKP9]
AT3G02640	2.03254	1.02329	0.0367577	Up		unknown protein; BEST Arabidopsis thaliana protein match is: unknown protein (TAIR:AT5G16250.1); Has 96 Blast hits to 96 proteins in 16 species: Archae - 0; Bacteria - 0; Metazoa - 0; Fungi - 0; Plants - 95; Viruses - 0; Other Eukaryotes - 1 (source /.../ BLink). [Source:TAIR;Acc:AT3G02640]
AT1G29660	2.03231	1.02312	0.0125105	Up		GDSL esterase/lipase At1g29660 [Source:UniProtKB/Swiss-Prot;Acc:Q9C7N5]
AT3G50240	2.03099	1.02218	0.0134976	Up	KICP-02	ATP binding microtubule motor family protein [Source:TAIR;Acc:AT3G50240]
AT5G60020	2.02848	1.0204	0.0315146	Up	LAC17	Laccase-17 [Source:UniProtKB/Swiss-Prot;Acc:Q9FJD5]
AT3G30775	2.02649	1.01898	0.012499	Up	POX1	Proline dehydrogenase 1, mitochondrial [Source:UniProtKB/Swiss-Prot;Acc:P92983]
AT5G13840	2.02557	1.01833	0.0304613	Up	FZR3	Protein FIZZY-RELATED 3 [Source:UniProtKB/Swiss-Prot;Acc:Q8LPL5]
AT3G63440	2.02548	1.01827	0.0276576	Up	CKX6	Cytokinin dehydrogenase 6 [Source:UniProtKB/Swiss-Prot;Acc:Q9LY71]
AT3G12150	2.02382	1.01708	0.0243187	Up		unknown protein; CONTAINS InterPro DOMAIN/s: Protein of unknown function DUF2048 (InterPro:IPR019149); Has 421 Blast hits to 334 proteins in 155 species: Archae - 2; Bacteria - 147; Metazoa - 215; Fungi - 0; Plants - 43; Viruses - 0; Other Eukaryote /.../ (source: NCBI BLink). [Source:TAIR;Acc:AT3G12150]
AT2G29890	2.02311	1.01658	0.0229918	Up	VLN1	Villin-1 [Source:UniProtKB/Swiss-Prot;Acc:O81643]
AT4G20940	2.02199	1.01577	0.0220658	Up		Leucine-rich receptor-like protein kinase family protein [Source:TAIR;Acc:AT4G20940]
AT4G27450	2.01973	1.01416	0.0231427	Up		Aluminium induced protein with YGL and LRDR motifs [Source:TAIR;Acc:AT4G27450]
AT1G66100	2.01748	1.01256	0.0173844	Up		Probable thionin-2.4 [Source:UniProtKB/Swiss-Prot;Acc:Q9C8D6]
AT1G67560	2.01551	1.01115	0.0212251	Up	LOX6	Lipoxygenase 6, chloroplastic [Source:UniProtKB/Swiss-Prot;Acc:Q9CAG3]
AT1G14700	2.01517	1.0109	0.0146351	Up	PAP3	Purple acid phosphatase 3 [Source:UniProtKB/Swiss-Prot;Acc:Q8H129]
AT2G36570	2.01422	1.01022	0.0147953	Up	PXC1	Leucine-rich repeat receptor-like protein kinase PXC1 [Source:UniProtKB/Swiss-Prot;Acc:Q9SJQ1]
AT5G48460	2.01209	1.0087	0.0253732	Up	FIM2	Fimbrin-2 [Source:UniProtKB/Swiss-Prot;Acc:O50064]
AT2G30600	2.00873	1.00629	0.0155305	Up		BTB/POZ domain-containing protein At2g30600 [Source:UniProtKB/Swiss-Prot;Acc:Q8LEV3]
AT2G38530	2.00672	1.00484	0.0139635	Up	LTP2	Non-specific lipid-transfer protein 2 [Source:UniProtKB/Swiss-Prot;Acc:Q9S7I3]
AT2G22980	2.00563	1.00406	0.036111	Up	SCPL13	Serine carboxypeptidase-like 13 [Source:UniProtKB/Swiss-Prot;Acc:Q8H780]
AT5G44020	2.00552	1.00397	0.014511	Up		HAD superfamily, subfamily IIIB acid phosphatase [Source:TAIR;Acc:AT5G44020]
AT1G31580	2.00531	1.00382	0.0145909	Up	ECS1	ECS1 [Source:TAIR;Acc:AT1G31580]
AT5G17420	2.00492	1.00355	0.0403644	Up	CESA7	Cellulose synthase A catalytic subunit 7 [UDP-forming] [Source:UniProtKB/Swiss-Prot;Acc:Q9SWW6]
AT5G44680	1.99837	0.998822	0.016696	Up		DNA glycosylase superfamily protein [Source:TAIR;Acc:AT5G44680]
AT1G15570	1.99245	0.994541	0.0343421	Up	CYCA2-3	Cyclin-A2-3 [Source:UniProtKB/Swiss-Prot;Acc:Q38819]
AT1G70830	1.98751	0.990965	0.0157543	Up	MLP28	MLP-like protein 28 [Source:UniProtKB/Swiss-Prot;Acc:Q9SSK9]
AT4G26530	1.9861	0.989937	0.0158142	Up		Aldolase superfamily protein [Source:TAIR;Acc:AT4G26530]
AT4G30610	1.98485	0.989029	0.0214501	Up	SCPL24	Serine carboxypeptidase 24 [Source:UniProtKB/Swiss-Prot;Acc:Q9M099]
AT4G25100	1.97987	0.985406	0.0193006	Up	FSD1	Superoxide dismutase [Fe] 1, chloroplastic [Source:UniProtKB/Swiss-Prot;Acc:P21276]
AT1G53440	1.97769	0.983819	0.0197501	Up		Probable LRR receptor-like serine/threonine-protein kinase At1g53440 [Source:UniProtKB/Swiss-Prot;Acc:C0LGG9]
AT5G45350	1.97473	0.981655	0.0175689	Up		proline-rich family protein [Source:TAIR;Acc:AT5G45350]
AT1G66430	1.96622	0.975421	0.0167023	Up		Probable fructokinase-6, chloroplastic [Source:UniProtKB/Swiss-Prot;Acc:Q9C524]
AT2G45850	1.96488	0.974444	0.0420646	Up	AHL9	AT-hook motif nuclear-localized protein 9 [Source:UniProtKB/Swiss-Prot;Acc:O80834]
AT3G54590	1.9648	0.974385	0.0212758	Up	ATHRGP1	hydroxyproline-rich glycoprotein [Source:TAIR;Acc:AT3G54590]
AT2G28950	1.95746	0.968981	0.0177896	Up	EXPA6	Expansin-A6 [Source:UniProtKB/Swiss-Prot;Acc:Q38865]
AT5G56550	1.95609	0.967973	0.0216232	Up	OXS3	oxidative stress 3 [Source:TAIR;Acc:AT5G56550]
AT4G31840	1.95426	0.966625	0.0276013	Up	ENODL15	early nodulin-like protein 15 [Source:TAIR;Acc:AT4G31840]
AT4G01330	1.9542	0.966577	0.0257586	Up		Protein kinase superfamily protein [Source:TAIR;Acc:AT4G01330]
AT5G63850	1.95345	0.966028	0.0199208	Up	AAP4	Amino acid permease 4 [Source:UniProtKB/Swiss-Prot;Acc:Q9FN04]
AT2G36200	1.94676	0.961073	0.0374877	Up		Probable 125 kDa kinesin-related protein [Source:UniProtKB/Swiss-Prot;Acc:P82266]
AT5G49660	1.94477	0.959599	0.0206029	Up		Leucine-rich repeat transmembrane protein kinase family protein [Source:TAIR;Acc:AT5G49660]
AT4G19530	1.93712	0.953916	0.019787	Up		disease resistance protein (TIR-NBS-LRR class) family [Source:TAIR;Acc:AT4G19530]
AT2G40030	1.93697	0.953802	0.0422879	Up	NRPE1	DNA-directed RNA polymerase V subunit 1 [Source:UniProtKB/Swiss-Prot;Acc:Q5D869]
AT1G27460	1.93413	0.951685	0.0437589	Up	NPGR1	no pollen germination related 1 [Source:TAIR;Acc:AT1G27460]
AT3G13560	1.93394	0.951543	0.0359161	Up		Glucan endo-1,3-beta-glucosidase 4 [Source:UniProtKB/Swiss-Prot;Acc:Q94CD8]
AT5G54510	1.93264	0.950573	0.0199289	Up	GH3.6	Indole-3-acetic acid-amido synthetase GH3.6 [Source:UniProtKB/Swiss-Prot;Acc:Q9LSQ4]
AT3G16250	1.92524	0.945036	0.0224868	Up	PNSB3	Photosynthetic NDH subunit of subcomplex B 3, chloroplastic [Source:UniProtKB/Swiss-Prot;Acc:Q9LU21]
AT3G51720	1.92186	0.942501	0.0350859	Up		WEB family protein At3g51720 [Source:UniProtKB/Swiss-Prot;Acc:Q9SCT6]
AT5G44030	1.92141	0.942162	0.0413428	Up	CESA4	Cellulose synthase A catalytic subunit 4 [UDP-forming] [Source:UniProtKB/Swiss-Prot;Acc:Q84JA6]
AT4G27370	1.91469	0.937112	0.0474072	Up	VIII-B	Myosin-4 [Source:UniProtKB/Swiss-Prot;Acc:F4JIU4]
AT3G53190	1.91198	0.935071	0.022366	Up		Probable pectate lyase 12 [Source:UniProtKB/Swiss-Prot;Acc:Q9SCP2]
AT1G49750	1.90669	0.931071	0.0226622	Up		Leucine-rich repeat (LRR) family protein [Source:TAIR;Acc:AT1G49750]
AT1G70290	1.89967	0.92575	0.0231848	Up	TPS8	Probable alpha,alpha-trehalose-phosphate synthase [UDP-forming] 8 [Source:UniProtKB/Swiss-Prot;Acc:Q0WUI9]
AT1G58290	1.89789	0.924395	0.0293718	Up	HEMA1	Glutamyl-tRNA reductase 1, chloroplastic [Source:UniProtKB/Swiss-Prot;Acc:P42804]
AT2G43010	1.89598	0.922943	0.0236945	Up	PIF4	Transcription factor PIF4 [Source:UniProtKB/Swiss-Prot;Acc:Q8W2F3]
AT3G14220	1.89328	0.920888	0.0277975	Up		GDSL esterase/lipase At3g14220 [Source:UniProtKB/Swiss-Prot;Acc:Q9LJP2]
AT4G30020	1.89311	0.920761	0.0241888	Up		PA-domain containing subtilase family protein [Source:TAIR;Acc:AT4G30020]
AT5G10180	1.8928	0.920523	0.0241533	Up	SULTR2;1	Sulfate transporter 2.1 [Source:UniProtKB/Swiss-Prot;Acc:O04722]
AT4G29310	1.88823	0.917033	0.0448955	Up		Protein of unknown function (DUF1005) [Source:TAIR;Acc:AT4G29310]
AT5G17160	1.88767	0.916604	0.0415551	Up		unknown protein; BEST Arabidopsis thaliana protein match is: unknown protein (TAIR:AT3G03130.1); Has 14330 Blast hits to 10381 proteins in 896 species: Archae - 94; Bacteria - 2881; Metazoa - 4019; Fungi - 1576; Plants - 515; Viruses - 110; Other Eu /.../es - 5135 (source: NCBI BLink). [Source:TAIR;Acc:AT5G17160]
AT1G04680	1.88742	0.916412	0.0245645	Up		Probable pectate lyase 1 [Source:UniProtKB/Swiss-Prot;Acc:Q940Q1]
AT3G48740	1.88686	0.915985	0.0244456	Up	SWEET11	Bidirectional sugar transporter SWEET11 [Source:UniProtKB/Swiss-Prot;Acc:Q9SMM5]
AT1G18250	1.88536	0.914842	0.03651	Up	ATLP-1	Thaumatin-like protein [Source:UniProtKB/Swiss-Prot;Acc:P50699]
AT4G10060	1.88509	0.914636	0.0253031	Up		Beta-glucosidase, GBA2 type family protein [Source:TAIR;Acc:AT4G10060]
AT1G62560	1.88505	0.914604	0.0247516	Up	FMOGS-OX3	Flavin-containing monooxygenase FMO GS-OX3 [Source:UniProtKB/Swiss-Prot;Acc:Q9SXE1]
AT5G14610	1.88495	0.914528	0.0338722	Up	RH46	DEAD-box ATP-dependent RNA helicase 46 [Source:UniProtKB/Swiss-Prot;Acc:Q9LYJ9]
AT3G49110	1.88191	0.912197	0.0271276	Up	PER33	Peroxidase 33 [Source:UniProtKB/Swiss-Prot;Acc:P24101]
AT1G45191	1.87899	0.909957	0.0469031	Up	BGLU1	Glycosyl hydrolase superfamily protein [Source:TAIR;Acc:AT1G45191]
AT1G20620	1.87711	0.908514	0.0360672	Up	CAT3	Catalase-3 [Source:UniProtKB/Swiss-Prot;Acc:Q42547]
AT2G20570	1.87569	0.907423	0.0264251	Up	GLK1	Transcription activator GLK1 [Source:UniProtKB/Swiss-Prot;Acc:Q9SIV3]
AT3G04290	1.87541	0.907208	0.0258221	Up	LTL1	GDSL esterase/lipase LTL1 [Source:UniProtKB/Swiss-Prot;Acc:Q9M8Y5]
AT2G33330	1.87337	0.905638	0.0335552	Up	CRRSP11	Cysteine-rich repeat secretory protein 11 [Source:UniProtKB/Swiss-Prot;Acc:O22784]
AT3G29030	1.87337	0.905638	0.0335552	Up	EXPA5	Expansin-A5 [Source:UniProtKB/Swiss-Prot;Acc:Q38864]
AT2G34510	1.86873	0.902061	0.0358549	Up		Protein of unknown function, DUF642 [Source:TAIR;Acc:AT2G34510]
AT3G23450	1.86726	0.900924	0.0415113	Up		unknown protein; FUNCTIONS IN: molecular_function unknown; INVOLVED IN: biological_process unknown; LOCATED IN: endomembrane system; EXPRESSED IN: 14 plant structures; EXPRESSED DURING: 8 growth stages; Has 694543 Blast hits to 47111 proteins in 253 /.../ies: Archae - 1794; Bacteria - 163056; Metazoa - 258989; Fungi - 49151; Plants - 70496; Viruses - 8919; Other Eukaryotes - 142138 (source: NCBI …
AT5G13980	1.86701	0.900727	0.0270528	Up		Glycosyl hydrolase family 38 protein [Source:TAIR;Acc:AT5G13980]
AT5G08370	1.86545	0.899521	0.049898	Up	AGAL2	Alpha-galactosidase 2 [Source:UniProtKB/Swiss-Prot;Acc:Q8RX86]
AT5G54630	1.86531	0.899415	0.0372497	Up		zinc finger protein-related [Source:TAIR;Acc:AT5G54630]
AT5G25980	1.86293	0.897574	0.033757	Up	TGG2	Myrosinase 2 [Source:UniProtKB/Swiss-Prot;Acc:Q9C5C2]
AT1G18620	1.86245	0.8972	0.0274798	Up		unknown protein; BEST Arabidopsis thaliana protein match is: unknown protein (TAIR:AT1G74160.1); Has 1987 Blast hits to 1263 proteins in 207 species: Archae - 0; Bacteria - 172; Metazoa - 665; Fungi - 149; Plants - 271; Viruses - 6; Other Eukaryotes /.../ (source: NCBI BLink). [Source:TAIR;Acc:AT1G18620]
AT3G45780	1.85933	0.89478	0.0295074	Up	PHOT1	Phototropin-1 [Source:UniProtKB/Swiss-Prot;Acc:O48963]
AT5G40450	1.85822	0.893922	0.0291372	Up		unknown protein; FUNCTIONS IN: molecular_function unknown; INVOLVED IN: biological_process unknown; LOCATED IN: chloroplast, plasma membrane; EXPRESSED IN: 24 plant structures; EXPRESSED DURING: 13 growth stages; Has 30201 Blast hits to 17322 protei /.../780 species: Archae - 12; Bacteria - 1396; Metazoa - 17338; Fungi - 3422; Plants - 5037; Viruses - 0; Other Eukaryotes - 2996 (source: NCBI BLin…
AT1G67830	1.85821	0.893916	0.0418538	Up	FXG1	Alpha-L-fucosidase 3 [Source:UniProtKB/Swiss-Prot;Acc:Q9FXE5]
AT3G27690	1.85787	0.89365	0.0397679	Up	LHCB2.4	photosystem II light harvesting complex gene 2.3 [Source:TAIR;Acc:AT3G27690]
AT2G25060	1.85746	0.893328	0.0410834	Up	ENODL14	Early nodulin-like protein 1 [Source:UniProtKB/Swiss-Prot;Acc:Q9SK27]
AT5G23940	1.85658	0.892644	0.0286813	Up	DCR	BAHD acyltransferase DCR [Source:UniProtKB/Swiss-Prot;Acc:Q9FF86]
AT1G80440	1.85574	0.891996	0.0283908	Up		F-box/kelch-repeat protein At1g80440 [Source:UniProtKB/Swiss-Prot;Acc:Q9M8L2]
AT2G47240	1.8518	0.88893	0.0290793	Up	LACS1	Long chain acyl-CoA synthetase 1 [Source:UniProtKB/Swiss-Prot;Acc:O22898]
AT1G60950	1.84707	0.885236	0.0407594	Up	FD2	Ferredoxin-2, chloroplastic [Source:UniProtKB/Swiss-Prot;Acc:P16972]
AT5G51200	1.84542	0.883947	0.0302841	Up	NUP205	Nuclear pore complex protein NUP205 [Source:UniProtKB/Swiss-Prot;Acc:F4KBW6]
AT5G38150	1.84345	0.882405	0.0404585	Up	PMI15	Protein PLASTID MOVEMENT IMPAIRED 15 [Source:UniProtKB/Swiss-Prot;Acc:Q9FF41]
AT1G08560	1.83451	0.875393	0.0425157	Up	KN	Syntaxin-related protein KNOLLE [Source:UniProtKB/Swiss-Prot;Acc:Q42374]
AT1G20190	1.83399	0.874987	0.0352751	Up	EXPA11	Expansin-A11 [Source:UniProtKB/Swiss-Prot;Acc:Q9LNU3]
AT4G21750	1.83075	0.872431	0.0326253	Up	ATML1	Homeobox-leucine zipper protein MERISTEM L1 [Source:UniProtKB/Swiss-Prot;Acc:Q8RWU4]
AT4G04955	1.83062	0.87233	0.0419585	Up	ALN	Allantoinase [Source:UniProtKB/Swiss-Prot;Acc:Q94AP0]
AT5G63180	1.83016	0.87197	0.0323182	Up		Probable pectate lyase 22 [Source:UniProtKB/Swiss-Prot;Acc:Q93Z25]
AT5G22090	1.82997	0.871817	0.032754	Up		Protein FAF-like, chloroplastic [Source:UniProtKB/Swiss-Prot;Acc:Q0V865]
AT3G52500	1.8265	0.869081	0.032643	Up		Eukaryotic aspartyl protease family protein [Source:TAIR;Acc:AT3G52500]
AT3G14310	1.82414	0.867219	0.0332135	Up	PME3	Pectinesterase/pectinesterase inhibitor 3 [Source:UniProtKB/Swiss-Prot;Acc:O49006]
AT3G28860	1.82309	0.866383	0.0343151	Up	ABCB19	ABC transporter B family member 19 [Source:UniProtKB/Swiss-Prot;Acc:Q9LJX0]
AT4G39510	1.82253	0.865941	0.0346954	Up	CYP96A12	cytochrome P450, family 96, subfamily A, polypeptide 12 [Source:TAIR;Acc:AT4G39510]
AT4G29080	1.82243	0.865863	0.0445492	Up	IAA27	Auxin-responsive protein IAA27 [Source:UniProtKB/Swiss-Prot;Acc:Q9ZSY8]
AT4G37450	1.81948	0.863528	0.0480065	Up	AGP18	Lysine-rich arabinogalactan protein 18 [Source:UniProtKB/Swiss-Prot;Acc:Q9FPR2]
AT1G78490	1.81337	0.858677	0.0378228	Up	CYP708A3	cytochrome P450, family 708, subfamily A, polypeptide 3 [Source:TAIR;Acc:AT1G78490]
AT3G51895	1.81092	0.856727	0.0353254	Up	SULTR3;1	Sulfate transporter 3.1 [Source:UniProtKB/Swiss-Prot;Acc:Q9SV13]
AT5G49160	1.80879	0.855024	0.0357385	Up	DMT1	DNA (cytosine-5)-methyltransferase 1 [Source:UniProtKB/Swiss-Prot;Acc:P34881]
AT3G12710	1.80577	0.852616	0.0417284	Up		DNA glycosylase superfamily protein [Source:TAIR;Acc:AT3G12710]
AT3G16240	1.80192	0.849535	0.046443	Up	TIP2-1	Aquaporin TIP2-1 [Source:UniProtKB/Swiss-Prot;Acc:Q41951]
AT4G13575	1.80098	0.848785	0.0368997	Up		unknown protein; FUNCTIONS IN: molecular_function unknown; INVOLVED IN: biological_process unknown; LOCATED IN: cellular_component unknown; Has 30201 Blast hits to 17322 proteins in 780 species: Archae - 12; Bacteria - 1396; Metazoa - 17338; Fungi - /.../ Plants - 5037; Viruses - 0; Other Eukaryotes - 2996 (source: NCBI BLink). [Source:TAIR;Acc:AT4G13575]
AT1G66970	1.80036	0.848288	0.0372909	Up	GDPDL1	Glycerophosphodiester phosphodiesterase GDPDL1 [Source:UniProtKB/Swiss-Prot;Acc:Q7Y208]
AT4G03210	1.80011	0.848085	0.037575	Up	XTH9	Xyloglucan endotransglucosylase/hydrolase protein 9 [Source:UniProtKB/Swiss-Prot;Acc:Q8LDW9]
AT1G23870	1.79941	0.847525	0.0443131	Up	TPS9	Probable alpha,alpha-trehalose-phosphate synthase [UDP-forming] 9 [Source:UniProtKB/Swiss-Prot;Acc:Q9LRA7]
AT1G52410	1.79631	0.845039	0.0439923	Up	TSA1	TSK-associating protein 1 [Source:UniProtKB/Swiss-Prot;Acc:F4ICX9]
AT5G09760	1.79112	0.840861	0.0403435	Up	PME51	Probable pectinesterase/pectinesterase inhibitor 51 [Source:UniProtKB/Swiss-Prot;Acc:Q9LXD9]
AT5G18170	1.79112	0.840861	0.0457012	Up	GDH1	Glutamate dehydrogenase 1 [Source:UniProtKB/Swiss-Prot;Acc:Q43314]
AT4G32570	1.78728	0.837765	0.0403756	Up	TIFY8	Protein TIFY 8 [Source:UniProtKB/Swiss-Prot;Acc:Q84MB2]
AT1G75500	1.78467	0.835657	0.0414649	Up	WAT1	Protein WALLS ARE THIN 1 [Source:UniProtKB/Swiss-Prot;Acc:Q94AP3]
AT1G65860	1.7684	0.822445	0.043787	Up	FMOGS-OX1	Flavin-containing monooxygenase FMO GS-OX1 [Source:UniProtKB/Swiss-Prot;Acc:Q9SS04]
AT3G18050	1.7615	0.816805	0.0454341	Up		unknown protein; BEST Arabidopsis thaliana protein match is: unknown protein (TAIR:AT4G28100.1); Has 67 Blast hits to 66 proteins in 12 species: Archae - 0; Bacteria - 0; Metazoa - 0; Fungi - 0; Plants - 67; Viruses - 0; Other Eukaryotes - 0 (source /.../ BLink). [Source:TAIR;Acc:AT3G18050]
AT4G34220	1.76115	0.816514	0.0446588	Up		Receptor protein kinase-like protein At4g34220 [Source:UniProtKB/Swiss-Prot;Acc:Q94C77]
AT4G38470	1.75196	0.808969	0.0498482	Up		ACT-like protein tyrosine kinase family protein [Source:TAIR;Acc:AT4G38470]
AT3G52060	1.744	0.802398	0.0488299	Up		Core-2/I-branching beta-1,6-N-acetylglucosaminyltransferase family protein [Source:TAIR;Acc:AT3G52060]
AT2G41560	1.74221	0.800916	0.0493315	Up	ACA4	Calcium-transporting ATPase 4, plasma membrane-type [Source:UniProtKB/Swiss-Prot;Acc:O22218]
AT3G29320	1.7417	0.800498	0.0490347	Up	PHS1	Alpha-glucan phosphorylase 1 [Source:UniProtKB/Swiss-Prot;Acc:Q9LIB2]
AT5G49730	1.74159	0.800405	0.0498896	Up	FRO6	Ferric reduction oxidase 6 [Source:UniProtKB/Swiss-Prot;Acc:Q8RWS6]
AT4G19880	0.574252	-0.800245	0.0493315	Down		Glutathione S-transferase family protein [Source:TAIR;Acc:AT4G19880]
AT1G01120	0.572965	-0.80348	0.0481394	Down	KCS1	3-ketoacyl-CoA synthase 1 [Source:UniProtKB/Swiss-Prot;Acc:Q9MAM3]
AT5G60890	0.57213	-0.805586	0.0474674	Down	MYB34	Transcription factor MYB34 [Source:UniProtKB/Swiss-Prot;Acc:O64399]
AT3G23430	0.572056	-0.805773	0.048453	Down	PHO1	Phosphate transporter PHO1 [Source:UniProtKB/Swiss-Prot;Acc:Q8S403]
AT3G19000	0.57112	-0.808134	0.0475205	Down		2-oxoglutarate (2OG) and Fe(II)-dependent oxygenase superfamily protein [Source:TAIR;Acc:AT3G19000]
AT3G19010	0.56764	-0.816952	0.047705	Down		2-oxoglutarate (2OG) and Fe(II)-dependent oxygenase superfamily protein [Source:TAIR;Acc:AT3G19010]
AT5G55620	0.564676	-0.824505	0.0427785	Down		unknown protein; BEST Arabidopsis thaliana protein match is: unknown protein (TAIR:AT3G09950.1); Has 30201 Blast hits to 17322 proteins in 780 species: Archae - 12; Bacteria - 1396; Metazoa - 17338; Fungi - 3422; Plants - 5037; Viruses - 0; Other Eu /.../es - 2996 (source: NCBI BLink). [Source:TAIR;Acc:AT5G55620]
AT1G79270	0.564411	-0.825182	0.0426631	Down	ECT8	evolutionarily conserved C-terminal region 8 [Source:TAIR;Acc:AT1G79270]
AT4G11570	0.563278	-0.828081	0.0429661	Down		Haloacid dehalogenase-like hydrolase (HAD) superfamily protein [Source:TAIR;Acc:AT4G11570]
AT5G43780	0.563137	-0.828442	0.0417455	Down	APS4	ATP sulfurylase 4, chloroplastic [Source:UniProtKB/Swiss-Prot;Acc:Q9S7D8]
AT2G37130	0.563135	-0.828447	0.0415884	Down	PER21	Peroxidase 21 [Source:UniProtKB/Swiss-Prot;Acc:Q42580]
AT3G18280	0.562806	-0.829291	0.0483605	Down		Bifunctional inhibitor/lipid-transfer protein/seed storage 2S albumin superfamily protein [Source:TAIR;Acc:AT3G18280]
AT3G32980	0.562651	-0.829689	0.0431232	Down	PER32	Peroxidase 32 [Source:UniProtKB/Swiss-Prot;Acc:Q9LHB9]
AT4G24960	0.560903	-0.834177	0.0429228	Down	HVA22D	HVA22-like protein d [Source:UniProtKB/Swiss-Prot;Acc:Q9S760]
AT5G19240	0.560605	-0.834944	0.0446023	Down		Uncharacterized GPI-anchored protein At5g19240 [Source:UniProtKB/Swiss-Prot;Acc:Q84VZ5]
AT3G46450	0.56003	-0.836424	0.0401581	Down		SEC14 cytosolic factor family protein / phosphoglyceride transfer family protein [Source:TAIR;Acc:AT3G46450]
AT5G17050	0.559305	-0.838292	0.0396369	Down	UGT78D2	UDP-glycosyltransferase 78D2 [Source:UniProtKB/Swiss-Prot;Acc:Q9LFJ8]
AT3G05165	0.558513	-0.840336	0.0390434	Down		Sugar transporter ERD6-like 11 [Source:UniProtKB/Swiss-Prot;Acc:Q94AF9]
AT1G76680	0.558178	-0.841204	0.0396896	Down	OPR1	12-oxophytodienoate reductase 1 [Source:UniProtKB/Swiss-Prot;Acc:Q8LAH7]
AT2G34070	0.557924	-0.841859	0.0416793	Down	TBL37	Protein trichome birefringence-like 37 [Source:UniProtKB/Swiss-Prot;Acc:O22960]
AT4G34135	0.555136	-0.849087	0.0409256	Down	UGT73B2	UDP-glucosyl transferase 73B2 [Source:UniProtKB/Swiss-Prot;Acc:Q94C57]
AT1G64060	0.554424	-0.850939	0.0445059	Down	RBOHF	Respiratory burst oxidase homolog protein F [Source:UniProtKB/Swiss-Prot;Acc:O48538]
AT1G15210	0.553379	-0.853661	0.0375007	Down	ABCG35	ABC transporter G family member 35 [Source:UniProtKB/Swiss-Prot;Acc:Q7PC86]
AT4G01610	0.553365	-0.853696	0.0360652	Down		Cysteine proteinases superfamily protein [Source:TAIR;Acc:AT4G01610]
AT2G41040	0.553218	-0.854079	0.041754	Down		Uncharacterized methyltransferase At2g41040, chloroplastic [Source:UniProtKB/Swiss-Prot;Acc:Q0WPT7]
AT1G58520	0.552715	-0.855392	0.0359415	Down	RXW8	CSC1-like protein RXW8 [Source:UniProtKB/Swiss-Prot;Acc:F4IBD7]
AT5G20190	0.551835	-0.857691	0.0356396	Down		Tetratricopeptide repeat (TPR)-like superfamily protein [Source:TAIR;Acc:AT5G20190]
AT5G43150	0.549963	-0.862594	0.0365095	Down		unknown protein; FUNCTIONS IN: molecular_function unknown; INVOLVED IN: biological_process unknown; LOCATED IN: mitochondrion; EXPRESSED IN: 22 plant structures; EXPRESSED DURING: 13 growth stages; Has 1807 Blast hits to 1807 proteins in 277 species /.../ae - 0; Bacteria - 0; Metazoa - 736; Fungi - 347; Plants - 385; Viruses - 0; Other Eukaryotes - 339 (source: NCBI BLink). [Source:TAIR;Acc:AT5G4…
AT2G15020	0.547999	-0.867756	0.0330968	Down		unknown protein; BEST Arabidopsis thaliana protein match is: unknown protein (TAIR:AT5G64190.1); Has 72 Blast hits to 72 proteins in 10 species: Archae - 0; Bacteria - 0; Metazoa - 0; Fungi - 0; Plants - 72; Viruses - 0; Other Eukaryotes - 0 (source /.../ BLink). [Source:TAIR;Acc:AT2G15020]
AT1G78510	0.547843	-0.868164	0.0331989	Down	SPS1	Solanesyl diphosphate synthase 1 [Source:UniProtKB/Swiss-Prot;Acc:Q8S948]
AT5G48180	0.545213	-0.875107	0.0321402	Down	NSP5	Nitrile-specifier protein 5 [Source:UniProtKB/Swiss-Prot;Acc:Q93XW5]
AT2G37760	0.543989	-0.878352	0.0323399	Down	AKR4C8	Aldo-keto reductase family 4 member C8 [Source:UniProtKB/Swiss-Prot;Acc:O80944]
AT1G66270	0.540614	-0.887329	0.0316146	Down	BGLU21	Beta-glucosidase 21 [Source:UniProtKB/Swiss-Prot;Acc:Q9C525]
AT4G37680	0.539598	-0.890044	0.0304996	Down	HHP4	Heptahelical transmembrane protein 4 [Source:UniProtKB/Swiss-Prot;Acc:Q9SZG0]
AT1G20450	0.539554	-0.890161	0.0293924	Down	ERD10	Dehydrin ERD10 [Source:UniProtKB/Swiss-Prot;Acc:P42759]
AT2G22770	0.539507	-0.890287	0.0441177	Down	NAI1	Transcription factor NAI1 [Source:UniProtKB/Swiss-Prot;Acc:Q8S3F1]
AT1G01720	0.539066	-0.891466	0.029957	Down	NAC002	NAC domain-containing protein 2 [Source:UniProtKB/Swiss-Prot;Acc:Q39013]
AT4G34131	0.537662	-0.895227	0.04316	Down	UGT73B3	UDP-glycosyltransferase 73B3 [Source:UniProtKB/Swiss-Prot;Acc:Q8W491]
AT2G45920	0.535707	-0.900483	0.0418758	Down	PUB37	U-box domain-containing protein 37 [Source:UniProtKB/Swiss-Prot;Acc:Q683D5]
AT1G78680	0.535422	-0.901252	0.0272014	Down	GGH2	Gamma-glutamyl hydrolase 2 [Source:UniProtKB/Swiss-Prot;Acc:O65355]
AT5G40670	0.535151	-0.901981	0.0276312	Down		Cystinosin homolog [Source:UniProtKB/Swiss-Prot;Acc:P57758]
AT4G20830	0.534992	-0.90241	0.0274815	Down		Reticuline oxidase-like protein [Source:UniProtKB/Swiss-Prot;Acc:Q9SVG4]
AT2G40140	0.534947	-0.902531	0.0325669	Down	CZF1	Zinc finger CCCH domain-containing protein 29 [Source:UniProtKB/Swiss-Prot;Acc:Q9XEE6]
AT2G23810	0.533671	-0.905979	0.0272157	Down	TET8	Tetraspanin-8 [Source:UniProtKB/Swiss-Prot;Acc:Q8S8Q6]
AT1G63090	0.53362	-0.906115	0.0478824	Down	PP2A11	F-box protein PP2-A11 [Source:UniProtKB/Swiss-Prot;Acc:Q9CAN4]
AT3G27170	0.532638	-0.908772	0.025689	Down	CLC-B	Chloride channel protein CLC-b [Source:UniProtKB/Swiss-Prot;Acc:P92942]
AT5G43850	0.530061	-0.91577	0.0250083	Down	ARD4	1,2-dihydroxy-3-keto-5-methylthiopentene dioxygenase 4 [Source:UniProtKB/Swiss-Prot;Acc:Q8H185]
AT4G04610	0.529893	-0.916226	0.0256854	Down	2017-04-01	5'-adenylylsulfate reductase 1, chloroplastic [Source:UniProtKB/Swiss-Prot;Acc:P92979]
AT1G48300	0.529707	-0.916733	0.0294465	Down		unknown protein; FUNCTIONS IN: molecular_function unknown; INVOLVED IN: biological_process unknown; LOCATED IN: endomembrane system; EXPRESSED IN: 24 plant structures; EXPRESSED DURING: 15 growth stages; Has 96 Blast hits to 87 proteins in 37 specie /.../hae - 0; Bacteria - 2; Metazoa - 12; Fungi - 2; Plants - 65; Viruses - 0; Other Eukaryotes - 15 (source: NCBI BLink). [Source:TAIR;Acc:AT1G48300]
AT5G63790	0.528577	-0.919813	0.023918	Down	NAC102	NAC domain-containing protein 102 [Source:UniProtKB/Swiss-Prot;Acc:Q8H115]
AT1G75170	0.528449	-0.920164	0.0311543	Down		Sec14p-like phosphatidylinositol transfer family protein [Source:TAIR;Acc:AT1G75170]
AT3G55980	0.528132	-0.921028	0.0329858	Down	SZF1	Zinc finger CCCH domain-containing protein 47 [Source:UniProtKB/Swiss-Prot;Acc:Q93ZS9]
AT1G62300	0.527385	-0.923072	0.0495334	Down	WRKY6	WRKY transcription factor 6 [Source:UniProtKB/Swiss-Prot;Acc:Q9C519]
AT3G14990	0.527197	-0.923586	0.0249221	Down	DJ1A	Protein DJ-1 homolog A [Source:UniProtKB/Swiss-Prot;Acc:Q9FPF0]
AT5G11110	0.526952	-0.924256	0.030512	Down	SPS2	Probable sucrose-phosphate synthase 2 [Source:UniProtKB/Swiss-Prot;Acc:Q9FY54]
AT5G48540	0.525976	-0.926932	0.0344209	Down	CRRSP55	Cysteine-rich repeat secretory protein 55 [Source:UniProtKB/Swiss-Prot;Acc:Q9LV60]
AT4G34600	0.524774	-0.930233	0.0451848	Down		unknown protein; FUNCTIONS IN: molecular_function unknown; INVOLVED IN: pollen tube growth; LOCATED IN: endomembrane system; EXPRESSED IN: 11 plant structures; EXPRESSED DURING: M germinated pollen stage, LP.04 four leaves visible, 4 anthesis, petal /.../rentiation and expansion stage; BEST Arabidopsis thaliana protein match is: unknown protein (TAIR:AT2G16385.1); Has 17 Blast hits to 17 proteins…
AT5G50100	0.524552	-0.930841	0.0226859	Down		Uncharacterized protein At5g50100, mitochondrial [Source:UniProtKB/Swiss-Prot;Acc:Q8W485]
AT3G16800	0.523616	-0.933418	0.0250266	Down		Probable protein phosphatase 2C 41 [Source:UniProtKB/Swiss-Prot;Acc:Q9LRZ4]
AT4G34230	0.523435	-0.933919	0.0218493	Down	CAD5	Cinnamyl alcohol dehydrogenase 5 [Source:UniProtKB/Swiss-Prot;Acc:O49482]
AT4G39210	0.522813	-0.935633	0.021828	Down	APL3	Glucose-1-phosphate adenylyltransferase large subunit 3, chloroplastic [Source:UniProtKB/Swiss-Prot;Acc:P55231]
AT1G09560	0.521761	-0.938539	0.0219407	Down	GLP4	Germin-like protein subfamily 2 member 1 [Source:UniProtKB/Swiss-Prot;Acc:P94014]
AT1G51140	0.520932	-0.940833	0.0209615	Down	BHLH122	Transcription factor bHLH122 [Source:UniProtKB/Swiss-Prot;Acc:Q9C690]
AT4G37520	0.518964	-0.946295	0.0201909	Down	PER50	Peroxidase 50 [Source:UniProtKB/Swiss-Prot;Acc:Q43731]
AT1G75750	0.518917	-0.946423	0.0206382	Down	GASA1	Gibberellin-regulated protein 1 [Source:UniProtKB/Swiss-Prot;Acc:P46689]
AT3G16450	0.518797	-0.946757	0.0207653	Down	JAL33	Jacalin-related lectin 33 [Source:UniProtKB/Swiss-Prot;Acc:O04311]
AT3G52800	0.518778	-0.94681	0.0215659	Down	SAP6	Zinc finger A20 and AN1 domain-containing stress-associated protein 6 [Source:UniProtKB/Swiss-Prot;Acc:Q94B40]
AT5G12010	0.517396	-0.950659	0.0340884	Down		unknown protein; INVOLVED IN: response to salt stress; LOCATED IN: chloroplast, plasma membrane, membrane; EXPRESSED IN: 23 plant structures; EXPRESSED DURING: 13 growth stages; BEST Arabidopsis thaliana protein match is: unknown protein (TAIR:AT4G2 /.../); Has 1807 Blast hits to 1807 proteins in 277 species: Archae - 0; Bacteria - 0; Metazoa - 736; Fungi - 347; Plants - 385; Viruses - 0; Other E…
AT3G21510	0.517237	-0.951102	0.0292871	Down	AHP1	Histidine-containing phosphotransfer protein 1 [Source:UniProtKB/Swiss-Prot;Acc:Q9ZNV9]
AT5G59090	0.51722	-0.95115	0.0293688	Down	ATSBT4.12	subtilase 4.12 [Source:TAIR;Acc:AT5G59090]
AT1G08830	0.516927	-0.951969	0.0199964	Down	CSD1	Superoxide dismutase [Cu-Zn] 1 [Source:UniProtKB/Swiss-Prot;Acc:P24704]
AT3G10500	0.516792	-0.952343	0.0314895	Down	NAC053	NAC domain-containing protein 53 [Source:UniProtKB/Swiss-Prot;Acc:Q949N0]
AT4G03400	0.515281	-0.956568	0.0201569	Down	DFL2	Auxin-responsive GH3 family protein [Source:TAIR;Acc:AT4G03400]
AT2G18980	0.514789	-0.957946	0.0277398	Down	PER16	Peroxidase 16 [Source:UniProtKB/Swiss-Prot;Acc:Q96518]
AT2G22240	0.513091	-0.962714	0.0189792	Down	IPS2	Inositol-3-phosphate synthase isozyme 2 [Source:UniProtKB/Swiss-Prot;Acc:Q38862]
AT3G26290	0.511561	-0.967022	0.0179429	Down	CYP71B26	Cytochrome P450 71B26 [Source:UniProtKB/Swiss-Prot;Acc:Q9LTL0]
AT1G36370	0.511197	-0.96805	0.0176028	Down	SHM7	Serine hydroxymethyltransferase 7 [Source:UniProtKB/Swiss-Prot;Acc:Q84WV0]
AT3G14200	0.511164	-0.968142	0.031791	Down		Chaperone DnaJ-domain superfamily protein [Source:TAIR;Acc:AT3G14200]
AT5G64100	0.506987	-0.979981	0.0163728	Down	PER69	Peroxidase 69 [Source:UniProtKB/Swiss-Prot;Acc:Q96511]
AT1G32900	0.505548	-0.98408	0.021671	Down	GBSS1	Granule-bound starch synthase 1, chloroplastic/amyloplastic [Source:UniProtKB/Swiss-Prot;Acc:Q9MAQ0]
AT1G67360	0.505482	-0.984267	0.0180198	Down		REF/SRPP-like protein At1g67360 [Source:UniProtKB/Swiss-Prot;Acc:Q9FYF7]
AT4G23050	0.504291	-0.98767	0.0211513	Down		PAS domain-containing protein tyrosine kinase family protein [Source:TAIR;Acc:AT4G23050]
AT2G29420	0.503905	-0.988777	0.0160444	Down	GSTU7	Glutathione S-transferase U7 [Source:UniProtKB/Swiss-Prot;Acc:Q9ZW24]
AT5G66390	0.503634	-0.989553	0.0311552	Down	PER72	Peroxidase 72 [Source:UniProtKB/Swiss-Prot;Acc:Q9FJZ9]
AT5G37690	0.503597	-0.989658	0.044876	Down		GDSL esterase/lipase At5g37690 [Source:UniProtKB/Swiss-Prot;Acc:Q9FHQ1]
AT4G13660	0.502924	-0.991589	0.0252391	Down	PRR2	Pinoresinol reductase 2 [Source:UniProtKB/Swiss-Prot;Acc:Q9SVP6]
AT5G13930	0.502146	-0.993821	0.0189202	Down	CHS	Chalcone synthase [Source:UniProtKB/Swiss-Prot;Acc:P13114]
AT5G02270	0.501761	-0.994928	0.0146935	Down	ABCI20	ABC transporter I family member 20 [Source:UniProtKB/Swiss-Prot;Acc:Q9LZ98]
AT5G17780	0.501058	-0.996951	0.0423737	Down		alpha/beta-Hydrolases superfamily protein [Source:TAIR;Acc:AT5G17780]
AT2G36290	0.499053	-1.00273	0.0140648	Down		alpha/beta-Hydrolases superfamily protein [Source:TAIR;Acc:AT2G36290]
AT5G10580	0.49778	-1.00642	0.0353242	Down		Protein of unknown function, DUF599 [Source:TAIR;Acc:AT5G10580]
AT1G78070	0.497651	-1.00679	0.0135762	Down		Transducin/WD40 repeat-like superfamily protein [Source:TAIR;Acc:AT1G78070]
AT3G28270	0.497381	-1.00758	0.0148386	Down		UPF0496 protein At3g28270 [Source:UniProtKB/Swiss-Prot;Acc:Q9LHD9]
AT4G20110	0.497349	-1.00767	0.0165396	Down	VSR7	Vacuolar-sorting receptor 7 [Source:UniProtKB/Swiss-Prot;Acc:Q8L7E3]
AT3G11410	0.495682	-1.01251	0.0132463	Down	PP2CA	Protein phosphatase 2C 37 [Source:UniProtKB/Swiss-Prot;Acc:P49598]
AT2G30140	0.493143	-1.01992	0.0169938	Down	UGT87A2	UDP-glycosyltransferase 87A2 [Source:UniProtKB/Swiss-Prot;Acc:O64733]
AT4G22820	0.492978	-1.0204	0.0170282	Down	SAP9	Zinc finger A20 and AN1 domain-containing stress-associated protein 9 [Source:UniProtKB/Swiss-Prot;Acc:O49663]
AT1G51420	0.492435	-1.02199	0.0253444	Down	SPP1	Probable sucrose-phosphatase 1 [Source:UniProtKB/Swiss-Prot;Acc:Q9C8J4]
AT3G02570	0.492377	-1.02216	0.012372	Down	PMI1	Mannose-6-phosphate isomerase 1 [Source:UniProtKB/Swiss-Prot;Acc:Q9M884]
AT1G62180	0.492342	-1.02227	0.0136798	Down	2017-04-02	5'-adenylylsulfate reductase 2, chloroplastic [Source:UniProtKB/Swiss-Prot;Acc:P92981]
AT1G22440	0.492323	-1.02232	0.0208792	Down		Alcohol dehydrogenase-like 2 [Source:UniProtKB/Swiss-Prot;Acc:Q9SK87]
AT1G56010	0.49168	-1.02421	0.0227739	Down	NAC021	NAC domain-containing protein 21/22 [Source:UniProtKB/Swiss-Prot;Acc:Q84TE6]
AT5G42250	0.491154	-1.02575	0.0400736	Down		Alcohol dehydrogenase-like 7 [Source:UniProtKB/Swiss-Prot;Acc:Q9FH04]
AT3G56200	0.491098	-1.02592	0.0183545	Down		Transmembrane amino acid transporter family protein [Source:TAIR;Acc:AT3G56200]
AT2G44790	0.49078	-1.02685	0.0118574	Down	UCC2	Uclacyanin-2 [Source:UniProtKB/Swiss-Prot;Acc:O80517]
AT5G22140	0.490611	-1.02735	0.026617	Down		FAD/NAD(P)-binding oxidoreductase family protein [Source:TAIR;Acc:AT5G22140]
AT5G17000	0.489825	-1.02966	0.0237804	Down		Zinc-binding dehydrogenase family protein [Source:TAIR;Acc:AT5G17000]
AT1G54100	0.489729	-1.02994	0.0117937	Down	ALDH7B4	Aldehyde dehydrogenase family 7 member B4 [Source:UniProtKB/Swiss-Prot;Acc:Q9SYG7]
AT1G56170	0.489109	-1.03177	0.0232177	Down	NFYC2	Nuclear transcription factor Y subunit C-2 [Source:UniProtKB/Swiss-Prot;Acc:Q8LCG7]
AT4G18360	0.488836	-1.03258	0.0329153	Down	GLO5	Peroxisomal (S)-2-hydroxy-acid oxidase GLO5 [Source:UniProtKB/Swiss-Prot;Acc:O49506]
AT4G39800	0.488731	-1.03289	0.0170873	Down	IPS1	Inositol-3-phosphate synthase isozyme 1 [Source:UniProtKB/Swiss-Prot;Acc:P42801]
AT2G46100	0.487421	-1.03676	0.0131888	Down		Nuclear transport factor 2 (NTF2) family protein [Source:TAIR;Acc:AT2G46100]
AT5G57150	0.485433	-1.04266	0.0194984	Down	BHLH35	basic helix-loop-helix (bHLH) DNA-binding superfamily protein [Source:TAIR;Acc:AT5G57150]
AT3G09350	0.485389	-1.04279	0.0139707	Down	Fes1A	Fes1A [Source:TAIR;Acc:AT3G09350]
AT3G25930	0.482429	-1.05161	0.0297245	Down		Adenine nucleotide alpha hydrolases-like superfamily protein [Source:TAIR;Acc:AT3G25930]
AT5G61010	0.480894	-1.05621	0.0162061	Down	ATEXO70E2	exocyst subunit exo70 family protein E2 [Source:TAIR;Acc:AT5G61010]
AT3G20015	0.480351	-1.05784	0.0219379	Down	ASPG2	Protein ASPARTIC PROTEASE IN GUARD CELL 2 [Source:UniProtKB/Swiss-Prot;Acc:Q9LHE3]
AT4G13180	0.480199	-1.0583	0.00964122	Down		NAD(P)-binding Rossmann-fold superfamily protein [Source:TAIR;Acc:AT4G13180]
AT3G01190	0.478529	-1.06332	0.00969026	Down	PER27	Peroxidase 27 [Source:UniProtKB/Swiss-Prot;Acc:Q43735]
AT5G42050	0.477301	-1.06703	0.00925007	Down		DCD (Development and Cell Death) domain protein [Source:TAIR;Acc:AT5G42050]
AT3G02040	0.476734	-1.06874	0.00889349	Down	GDPD1	Glycerophosphodiester phosphodiesterase GDPD1, chloroplastic [Source:UniProtKB/Swiss-Prot;Acc:Q9SGA2]
AT4G09500	0.476057	-1.07079	0.0245691	Down	UGT79B7	UDP-glycosyltransferase 79B7 [Source:UniProtKB/Swiss-Prot;Acc:Q9M0P3]
AT5G05270	0.475811	-1.07154	0.00903001	Down	CHI3	Probable chalcone--flavonone isomerase 3 [Source:UniProtKB/Swiss-Prot;Acc:Q8VZW3]
AT5G08790	0.475123	-1.07363	0.00991654	Down	NAC081	Protein ATAF2 [Source:UniProtKB/Swiss-Prot;Acc:Q9C598]
AT2G02390	0.474357	-1.07596	0.00875908	Down	GSTZ1	Glutathione S-transferase Z1 [Source:UniProtKB/Swiss-Prot;Acc:Q9ZVQ3]
AT4G23680	0.472375	-1.082	0.00813598	Down		Polyketide cyclase/dehydrase and lipid transport superfamily protein [Source:TAIR;Acc:AT4G23680]
AT2G25980	0.471768	-1.08385	0.0254726	Down	JAL20	Jacalin-related lectin 20 [Source:UniProtKB/Swiss-Prot;Acc:O80998]
AT1G52200	0.471761	-1.08387	0.0294391	Down	PCR8	Protein PLANT CADMIUM RESISTANCE 8 [Source:UniProtKB/Swiss-Prot;Acc:Q9M815]
AT3G21710	0.470998	-1.08621	0.0375115	Down		unknown protein; Has 42 Blast hits to 42 proteins in 10 species: Archae - 0; Bacteria - 0; Metazoa - 0; Fungi - 0; Plants - 42; Viruses - 0; Other Eukaryotes - 0 (source: NCBI BLink). [Source:TAIR;Acc:AT3G21710]
AT1G48750	0.470623	-1.08736	0.00816703	Down		Bifunctional inhibitor/lipid-transfer protein/seed storage 2S albumin superfamily protein [Source:TAIR;Acc:AT1G48750]
AT2G24260	0.470619	-1.08737	0.0192303	Down	BHLH66	Transcription factor bHLH66 [Source:UniProtKB/Swiss-Prot;Acc:Q9ZUG9]
AT3G11340	0.46986	-1.0897	0.0167216	Down		UDP-Glycosyltransferase superfamily protein [Source:TAIR;Acc:AT3G11340]
AT1G05000	0.469603	-1.09049	0.0147664	Down		Probable tyrosine-protein phosphatase At1g05000 [Source:UniProtKB/Swiss-Prot;Acc:Q9ZVN4]
AT2G15970	0.468691	-1.09329	0.00773728	Down	COR413PM1	Cold-regulated 413 plasma membrane protein 1 [Source:UniProtKB/Swiss-Prot;Acc:Q9XIM7]
AT4G30280	0.465626	-1.10276	0.0449948	Down	XTH18	Probable xyloglucan endotransglucosylase/hydrolase protein 18 [Source:UniProtKB/Swiss-Prot;Acc:Q9M0D2]
AT3G16430	0.464928	-1.10492	0.0118129	Down	PBP2	PYK10-binding protein 2 [Source:UniProtKB/Swiss-Prot;Acc:O04313]
AT5G63560	0.464838	-1.1052	0.0161203	Down		HXXXD-type acyl-transferase family protein [Source:TAIR;Acc:AT5G63560]
AT5G08640	0.463625	-1.10897	0.00681254	Down	FLS1	Flavonol synthase/flavanone 3-hydroxylase [Source:UniProtKB/Swiss-Prot;Acc:Q96330]
AT1G17180	0.461941	-1.11422	0.0137986	Down	GSTU25	Glutathione S-transferase U25 [Source:UniProtKB/Swiss-Prot;Acc:Q9SHH7]
AT1G02205	0.461641	-1.11516	0.00707043	Down	CER1	Protein ECERIFERUM 1 [Source:UniProtKB/Swiss-Prot;Acc:F4HVY0]
AT3G10985	0.461521	-1.11553	0.00663877	Down	SAG20	senescence associated gene 20 [Source:TAIR;Acc:AT3G10985]
AT4G06744	0.461162	-1.11666	0.00702627	Down		Uncharacterized protein At4g06744 [Source:UniProtKB/Swiss-Prot;Acc:Q8W3M4]
AT5G56980	0.460816	-1.11774	0.00743074	Down		unknown protein; FUNCTIONS IN: molecular_function unknown; INVOLVED IN: biological_process unknown; LOCATED IN: endomembrane system; EXPRESSED IN: 18 plant structures; EXPRESSED DURING: 12 growth stages; BEST Arabidopsis thaliana protein match is: u /.../ protein (TAIR:AT4G26130.1); Has 30201 Blast hits to 17322 proteins in 780 species: Archae - 12; Bacteria - 1396; Metazoa - 17338; Fungi - 3422;…
AT5G50200	0.460563	-1.11853	0.0210378	Down	NRT3.1	High-affinity nitrate transporter 3.1 [Source:UniProtKB/Swiss-Prot;Acc:Q9FGS5]
AT5G57560	0.460184	-1.11972	0.0249619	Down	XTH22	Xyloglucan endotransglucosylase/hydrolase protein 22 [Source:UniProtKB/Swiss-Prot;Acc:Q38857]
AT5G44550	0.459998	-1.1203	0.0168016	Down		CASP-like protein 1B1 [Source:UniProtKB/Swiss-Prot;Acc:Q9FI10]
AT1G51800	0.45936	-1.1223	0.0115388	Down		Leucine-rich repeat protein kinase family protein [Source:TAIR;Acc:AT1G51800]
AT4G11280	0.459281	-1.12255	0.0117658	Down	ACS6	1-aminocyclopropane-1-carboxylate synthase 6 [Source:UniProtKB/Swiss-Prot;Acc:Q9SAR0]
AT5G20960	0.458427	-1.12524	0.00603129	Down	AAO1	Indole-3-acetaldehyde oxidase [Source:UniProtKB/Swiss-Prot;Acc:Q7G193]
AT5G56540	0.458193	-1.12597	0.0347525	Down	AGP14	Arabinogalactan peptide 14 [Source:UniProtKB/Swiss-Prot;Acc:Q9LVC0]
AT1G23730	0.457957	-1.12672	0.0331006	Down	BCA3	Beta carbonic anhydrase 3 [Source:UniProtKB/Swiss-Prot;Acc:Q9ZUC2]
AT3G09220	0.457328	-1.1287	0.0107598	Down	LAC7	Laccase-7 [Source:UniProtKB/Swiss-Prot;Acc:Q9SR40]
AT5G24120	0.455753	-1.13368	0.00578092	Down	SIGE	RNA polymerase sigma factor sigE, chloroplastic/mitochondrial [Source:UniProtKB/Swiss-Prot;Acc:Q9ZNX9]
AT2G42750	0.454746	-1.13687	0.00583735	Down		DNAJ heat shock N-terminal domain-containing protein [Source:TAIR;Acc:AT2G42750]
AT4G23270	0.454148	-1.13877	0.0212023	Down	CRK19	Cysteine-rich receptor-like protein kinase 19 [Source:UniProtKB/Swiss-Prot;Acc:Q8GWJ7]
AT4G04020	0.454112	-1.13888	0.00678604	Down	PAP1	Probable plastid-lipid-associated protein 1, chloroplastic [Source:UniProtKB/Swiss-Prot;Acc:O81439]
AT4G16370	0.453968	-1.13934	0.00691654	Down	ATOPT3	oligopeptide transporter [Source:TAIR;Acc:AT4G16370]
AT4G23190	0.453175	-1.14186	0.0471126	Down	CRK11	Cysteine-rich receptor-like protein kinase 11 [Source:UniProtKB/Swiss-Prot;Acc:Q9ZP16]
AT2G44940	0.452303	-1.14464	0.0142309	Down	ERF034	Ethylene-responsive transcription factor ERF034 [Source:UniProtKB/Swiss-Prot;Acc:Q8LBQ7]
AT1G51850	0.45153	-1.14711	0.0181685	Down		Leucine-rich repeat protein kinase family protein [Source:TAIR;Acc:AT1G51850]
AT3G49120	0.450219	-1.1513	0.00512665	Down	PER34	Peroxidase 34 [Source:UniProtKB/Swiss-Prot;Acc:Q9SMU8]
AT1G17710	0.449894	-1.15234	0.022436	Down		Inorganic pyrophosphatase 2 [Source:UniProtKB/Swiss-Prot;Acc:Q9FZ62]
AT5G07680	0.448979	-1.15528	0.0448825	Down	ANAC080	NAC domain containing protein 80 [Source:TAIR;Acc:AT5G07680]
AT3G24520	0.448576	-1.15658	0.0194607	Down	HSFC1	Heat stress transcription factor C-1 [Source:UniProtKB/Swiss-Prot;Acc:Q9LV52]
AT4G16190	0.447706	-1.15938	0.00518074	Down		Papain family cysteine protease [Source:TAIR;Acc:AT4G16190]
AT2G25000	0.447509	-1.16001	0.00990936	Down	WRKY60	Probable WRKY transcription factor 60 [Source:UniProtKB/Swiss-Prot;Acc:Q9SK33]
AT2G46600	0.445937	-1.16509	0.00921638	Down	KIC	Calcium-binding protein KIC [Source:UniProtKB/Swiss-Prot;Acc:Q9ZPX9]
AT1G75270	0.445801	-1.16553	0.00460007	Down	DHAR2	Glutathione S-transferase DHAR2 [Source:UniProtKB/Swiss-Prot;Acc:Q9FRL8]
AT1G64780	0.445579	-1.16625	0.00454669	Down	AMT1-2	Ammonium transporter 1 member 2 [Source:UniProtKB/Swiss-Prot;Acc:Q9ZPJ8]
AT3G13790	0.444205	-1.1707	0.00447868	Down	CWINV1	Beta-fructofuranosidase, insoluble isoenzyme CWINV1 [Source:UniProtKB/Swiss-Prot;Acc:Q43866]
AT5G67330	0.441467	-1.17962	0.00404563	Down	NRAMP4	Metal transporter Nramp4 [Source:UniProtKB/Swiss-Prot;Acc:Q9FN18]
AT1G69810	0.440378	-1.18318	0.042829	Down	WRKY36	Probable WRKY transcription factor 36 [Source:UniProtKB/Swiss-Prot;Acc:Q9CAR4]
AT5G60540	0.440257	-1.18358	0.0101867	Down	PDX2	Probable pyridoxal 5'-phosphate synthase subunit PDX2 [Source:UniProtKB/Swiss-Prot;Acc:Q8LAD0]
AT3G01290	0.440187	-1.18381	0.00383249	Down	HIR3	Hypersensitive-induced response protein 3 [Source:UniProtKB/Swiss-Prot;Acc:Q9SRH6]
AT3G26460	0.439607	-1.18571	0.0199316	Down		Polyketide cyclase/dehydrase and lipid transport superfamily protein [Source:TAIR;Acc:AT3G26460]
AT4G19810	0.439263	-1.18684	0.00643817	Down		Glycosyl hydrolase family protein with chitinase insertion domain [Source:TAIR;Acc:AT4G19810]
AT3G25110	0.436887	-1.19467	0.00921235	Down	FATA	Oleoyl-acyl carrier protein thioesterase 1, chloroplastic [Source:UniProtKB/Swiss-Prot;Acc:Q42561]
AT1G77280	0.436425	-1.19619	0.00546292	Down		Protein kinase protein with adenine nucleotide alpha hydrolases-like domain [Source:TAIR;Acc:AT1G77280]
AT3G56360	0.436386	-1.19632	0.0038427	Down		unknown protein; FUNCTIONS IN: molecular_function unknown; INVOLVED IN: biological_process unknown; LOCATED IN: chloroplast; EXPRESSED IN: 24 plant structures; EXPRESSED DURING: 15 growth stages; BEST Arabidopsis thaliana protein match is: unknown p /.../ (TAIR:AT5G05250.1); Has 45 Blast hits to 45 proteins in 13 species: Archae - 0; Bacteria - 0; Metazoa - 0; Fungi - 0; Plants - 45; Viruses - 0;…
AT5G44110	0.435086	-1.20063	0.00570556	Down	ABCI21	ABC transporter I family member 21 [Source:UniProtKB/Swiss-Prot;Acc:Q9XF19]
AT1G76790	0.434415	-1.20285	0.00358569	Down		O-methyltransferase family protein [Source:TAIR;Acc:AT1G76790]
AT2G46430	0.434149	-1.20374	0.0478649	Down	CNGC3	Probable cyclic nucleotide-gated ion channel 3 [Source:UniProtKB/Swiss-Prot;Acc:Q9SKD7]
AT2G21045	0.434002	-1.20423	0.00835014	Down	STR19	Rhodanese-like domain-containing protein 19, mitochondrial [Source:UniProtKB/Swiss-Prot;Acc:Q8RUD6]
AT4G02280	0.433777	-1.20497	0.00885201	Down	SUS3	Sucrose synthase 3 [Source:UniProtKB/Swiss-Prot;Acc:Q9M111]
AT2G46270	0.433254	-1.20672	0.00521531	Down	GBF3	G-box-binding factor 3 [Source:UniProtKB/Swiss-Prot;Acc:P42776]
AT1G06430	0.433042	-1.20742	0.00377418	Down	FTSH8	ATP-dependent zinc metalloprotease FTSH 8, chloroplastic [Source:UniProtKB/Swiss-Prot;Acc:Q8W585]
AT4G04840	0.432909	-1.20786	0.00354171	Down	MSRB6	Peptide methionine sulfoxide reductase B6 [Source:UniProtKB/Swiss-Prot;Acc:Q8GWF4]
AT5G25890	0.430309	-1.21656	0.00503809	Down	IAA28	Auxin-responsive protein IAA28 [Source:UniProtKB/Swiss-Prot;Acc:Q9XFM0]
AT5G57050	0.429378	-1.21968	0.0103725	Down	ABI2	Protein phosphatase 2C 77 [Source:UniProtKB/Swiss-Prot;Acc:O04719]
AT4G12400	0.428568	-1.2224	0.00471141	Down	HOP3	Hsp70-Hsp90 organizing protein 3 [Source:UniProtKB/Swiss-Prot;Acc:Q9STH1]
AT5G56080	0.428205	-1.22363	0.00574859	Down	NAS2	Nicotianamine synthase 2 [Source:UniProtKB/Swiss-Prot;Acc:Q9FKT9]
AT5G24530	0.427079	-1.22742	0.00665528	Down	DMR6	2-oxoglutarate (2OG) and Fe(II)-dependent oxygenase superfamily protein [Source:TAIR;Acc:AT5G24530]
AT2G02850	0.426361	-1.22985	0.0423611	Down	ARPN	Basic blue protein [Source:UniProtKB/Swiss-Prot;Acc:Q8LG89]
AT1G07590	0.426351	-1.22989	0.00272633	Down		Pentatricopeptide repeat-containing protein At1g07590, mitochondrial [Source:UniProtKB/Swiss-Prot;Acc:Q940Q2]
AT2G29750	0.4261	-1.23074	0.0150345	Down	UGT71C1	UDP-glycosyltransferase 71C1 [Source:UniProtKB/Swiss-Prot;Acc:O82381]
AT2G39800	0.426022	-1.231	0.00288666	Down	P5CSA	Delta-1-pyrroline-5-carboxylate synthase A [Source:UniProtKB/Swiss-Prot;Acc:P54887]
AT1G47480	0.425788	-1.23179	0.0195455	Down	CXE2	Probable carboxylesterase 2 [Source:UniProtKB/Swiss-Prot;Acc:Q9SX78]
AT2G45430	0.425165	-1.23391	0.0390728	Down	AHL22	AT-hook motif nuclear-localized protein 22 [Source:UniProtKB/Swiss-Prot;Acc:O22130]
AT4G39270	0.424893	-1.23483	0.0222367	Down		Leucine-rich repeat protein kinase family protein [Source:TAIR;Acc:AT4G39270]
AT5G44480	0.424458	-1.23631	0.0190184	Down	DUR	Putative UDP-arabinose 4-epimerase 4 [Source:UniProtKB/Swiss-Prot;Acc:Q9FI17]
AT3G56290	0.424192	-1.23721	0.00273051	Down		unknown protein; Has 39 Blast hits to 39 proteins in 15 species: Archae - 0; Bacteria - 0; Metazoa - 0; Fungi - 0; Plants - 39; Viruses - 0; Other Eukaryotes - 0 (source: NCBI BLink). [Source:TAIR;Acc:AT3G56290]
AT4G30470	0.42409	-1.23756	0.00273452	Down		NAD(P)-binding Rossmann-fold superfamily protein [Source:TAIR;Acc:AT4G30470]
AT1G62975	0.423718	-1.23882	0.0114453	Down	BHLH125	Transcription factor bHLH125 [Source:UniProtKB/Swiss-Prot;Acc:Q9LQ08]
AT5G47640	0.423226	-1.2405	0.00247928	Down	NFYB2	Nuclear transcription factor Y subunit B-2 [Source:UniProtKB/Swiss-Prot;Acc:Q9FGJ3]
AT3G26440	0.422327	-1.24357	0.00778686	Down		Protein of unknown function (DUF707) [Source:TAIR;Acc:AT3G26440]
AT2G37970	0.421959	-1.24483	0.00239723	Down	SOUL-1	SOUL heme-binding family protein [Source:TAIR;Acc:AT2G37970]
AT5G06839	0.420971	-1.24821	0.045849	Down	TGA10	bZIP transcription factor family protein [Source:TAIR;Acc:AT5G06839]
AT5G53420	0.419687	-1.25261	0.00225313	Down		CCT motif family protein [Source:TAIR;Acc:AT5G53420]
AT3G05890	0.417928	-1.25867	0.00987287	Down	RCI2B	Hydrophobic protein RCI2B [Source:UniProtKB/Swiss-Prot;Acc:Q9ZNS6]
AT5G59520	0.417461	-1.26029	0.00792432	Down	ZIP2	Zinc transporter 2 [Source:UniProtKB/Swiss-Prot;Acc:Q9LTH9]
AT5G57090	0.417176	-1.26127	0.0237574	Down	PIN2	Auxin efflux carrier component 2 [Source:UniProtKB/Swiss-Prot;Acc:Q9LU77]
AT4G33420	0.416661	-1.26305	0.00294605	Down	PER47	Peroxidase 47 [Source:UniProtKB/Swiss-Prot;Acc:Q9SZB9]
AT5G45380	0.416605	-1.26325	0.0173839	Down	DUR3	Urea-proton symporter DUR3 [Source:UniProtKB/Swiss-Prot;Acc:F4KD71]
AT1G02930	0.416037	-1.26522	0.00269575	Down	GSTF6	Glutathione S-transferase F6 [Source:UniProtKB/Swiss-Prot;Acc:P42760]
AT2G05440	0.414851	-1.26933	0.00213084	Down	ATGRP9	GLYCINE RICH PROTEIN 9 [Source:TAIR;Acc:AT2G05440]
AT1G65845	0.414234	-1.27148	0.00970996	Down		unknown protein; FUNCTIONS IN: molecular_function unknown; INVOLVED IN: biological_process unknown; LOCATED IN: endomembrane system; Has 9 Blast hits to 9 proteins in 2 species: Archae - 0; Bacteria - 0; Metazoa - 0; Fungi - 0; Plants - 9; Viruses - /.../her Eukaryotes - 0 (source: NCBI BLink). [Source:TAIR;Acc:AT1G65845]
AT3G51240	0.41317	-1.27519	0.00202194	Down	F3H	Naringenin,2-oxoglutarate 3-dioxygenase [Source:UniProtKB/Swiss-Prot;Acc:Q9S818]
AT1G10370	0.412786	-1.27653	0.00197586	Down	GSTU17	Glutathione S-transferase U17 [Source:UniProtKB/Swiss-Prot;Acc:Q9FUS8]
AT5G05600	0.412347	-1.27807	0.0138749	Down		2-oxoglutarate (2OG) and Fe(II)-dependent oxygenase superfamily protein [Source:TAIR;Acc:AT5G05600]
AT1G56550	0.41228	-1.2783	0.0496798	Down	RGXT3	UDP-D-xylose:L-fucose alpha-1,3-D-xylosyltransferase 3 [Source:UniProtKB/Swiss-Prot;Acc:Q9FXA7]
AT5G67300	0.410944	-1.28299	0.00273839	Down	MYB44	Transcription factor MYB44 [Source:UniProtKB/Swiss-Prot;Acc:Q9FDW1]
AT4G37070	0.410092	-1.28598	0.00878877	Down	PLP1	Patatin-like protein 1 [Source:UniProtKB/Swiss-Prot;Acc:O23179]
AT3G57020	0.409096	-1.28949	0.0017066	Down	SSL9	Protein STRICTOSIDINE SYNTHASE-LIKE 9 [Source:UniProtKB/Swiss-Prot;Acc:Q9M1J6]
AT1G70810	0.409057	-1.28963	0.0378748	Down		Calcium-dependent lipid-binding (CaLB domain) family protein [Source:TAIR;Acc:AT1G70810]
AT1G72920	0.408842	-1.29038	0.0482616	Down		Toll-Interleukin-Resistance (TIR) domain family protein [Source:TAIR;Acc:AT1G72920]
AT3G22370	0.407156	-1.29635	0.00195845	Down	AOX1A	Ubiquinol oxidase 1a, mitochondrial [Source:UniProtKB/Swiss-Prot;Acc:Q39219]
AT3G55120	0.406388	-1.29907	0.00155461	Down	CHI1	Chalcone--flavonone isomerase 1 [Source:UniProtKB/Swiss-Prot;Acc:P41088]
AT5G01820	0.406208	-1.29971	0.00156755	Down	CIPK14	CBL-interacting serine/threonine-protein kinase 14 [Source:UniProtKB/Swiss-Prot;Acc:Q9LZW4]
AT5G63600	0.405276	-1.30302	0.00154714	Down	FLS5	Probable flavonol synthase 5 [Source:UniProtKB/Swiss-Prot;Acc:Q9FFQ4]
AT1G17870	0.404913	-1.30432	0.0181194	Down	EGY3	Probable zinc metallopeptidase EGY3, chloroplastic [Source:UniProtKB/Swiss-Prot;Acc:Q9LMU1]
AT4G35160	0.404189	-1.3069	0.00297541	Down		O-methyltransferase family protein [Source:TAIR;Acc:AT4G35160]
AT5G42180	0.403058	-1.31094	0.0213863	Down	PER64	Peroxidase 64 [Source:UniProtKB/Swiss-Prot;Acc:Q43872]
AT3G28740	0.402894	-1.31153	0.00261942	Down	CYP81D11	Cytochrome P450 81D11 [Source:UniProtKB/Swiss-Prot;Acc:Q9LHA1]
AT1G79520	0.402138	-1.31424	0.00196625	Down	MTP9	Metal tolerance protein 9 [Source:UniProtKB/Swiss-Prot;Acc:Q9SAJ7]
AT4G11600	0.401501	-1.31653	0.00137902	Down	GPX6	Probable phospholipid hydroperoxide glutathione peroxidase 6, mitochondrial [Source:UniProtKB/Swiss-Prot;Acc:O48646]
AT3G24500	0.401175	-1.3177	0.00242351	Down	MBF1C	Multiprotein-bridging factor 1c [Source:UniProtKB/Swiss-Prot;Acc:Q9LV58]
AT3G53230	0.399837	-1.32252	0.00199426	Down	CDC48D	Cell division control protein 48 homolog D [Source:UniProtKB/Swiss-Prot;Acc:Q9SCN8]
AT2G27660	0.398852	-1.32607	0.0255682	Down		Cysteine/Histidine-rich C1 domain family protein [Source:TAIR;Acc:AT2G27660]
AT5G53250	0.398747	-1.32645	0.0349073	Down	AGP22	Arabinogalactan peptide 22 [Source:UniProtKB/Swiss-Prot;Acc:Q9FK16]
AT5G22630	0.398669	-1.32674	0.00136019	Down	ADT5	Arogenate dehydratase 5, chloroplastic [Source:UniProtKB/Swiss-Prot;Acc:Q9FNJ8]
AT4G38540	0.397486	-1.33103	0.00342923	Down		FAD/NAD(P)-binding oxidoreductase family protein [Source:TAIR;Acc:AT4G38540]
AT4G09750	0.39642	-1.3349	0.00142816	Down		NAD(P)-binding Rossmann-fold superfamily protein [Source:TAIR;Acc:AT4G09750]
AT4G01870	0.396371	-1.33508	0.00115927	Down		tolB protein-related [Source:TAIR;Acc:AT4G01870]
AT2G47890	0.395846	-1.33699	0.00723149	Down	COL13	Zinc finger protein CONSTANS-LIKE 13 [Source:UniProtKB/Swiss-Prot;Acc:O82256]
AT3G54040	0.394197	-1.34301	0.00108784	Down		PAR1 protein [Source:TAIR;Acc:AT3G54040]
AT1G53830	0.393503	-1.34555	0.0128518	Down	PME2	Pectinesterase 2 [Source:UniProtKB/Swiss-Prot;Acc:Q42534]
AT3G47420	0.392888	-1.34781	0.00110172	Down	ATPS3	Putative glycerol-3-phosphate transporter 1 [Source:UniProtKB/Swiss-Prot;Acc:Q9C5L3]
AT1G51440	0.39247	-1.34934	0.0353672	Down		Phospholipase A1-Igamma3, chloroplastic [Source:UniProtKB/Swiss-Prot;Acc:Q9C8J6]
AT1G21100	0.392323	-1.34988	0.020861	Down		O-methyltransferase family protein [Source:TAIR;Acc:AT1G21100]
AT5G24090	0.392308	-1.34994	0.0193392	Down	CHIB1	Acidic endochitinase [Source:UniProtKB/Swiss-Prot;Acc:P19172]
AT4G17340	0.391377	-1.35337	0.00107116	Down	TIP2-2	Probable aquaporin TIP2-2 [Source:UniProtKB/Swiss-Prot;Acc:Q41975]
AT1G45145	0.391058	-1.35455	0.00140434	Down	TRX5	Thioredoxin H5 [Source:UniProtKB/Swiss-Prot;Acc:Q39241]
AT1G18390	0.389933	-1.3587	0.0306652	Down		Probable serine/threonine-protein kinase At1g18390 [Source:UniProtKB/Swiss-Prot;Acc:P0C5E2]
AT3G44300	0.389563	-1.36007	0.000940899	Down	NIT2	Nitrilase2 [Source:UniProtKB/Swiss-Prot;Acc:P32962]
AT5G43350	0.389549	-1.36012	0.000966028	Down	PHT1-1	Inorganic phosphate transporter 1-1 [Source:UniProtKB/Swiss-Prot;Acc:Q8VYM2]
AT1G51790	0.389246	-1.36124	0.0195769	Down		Leucine-rich repeat protein kinase family protein [Source:TAIR;Acc:AT1G51790]
AT5G58770	0.389028	-1.36205	0.000928038	Down		Dehydrodolichyl diphosphate synthase 2 [Source:UniProtKB/Swiss-Prot;Acc:Q56Y11]
AT2G36380	0.388833	-1.36278	0.00096804	Down	ABCG34	ABC transporter G family member 34 [Source:UniProtKB/Swiss-Prot;Acc:Q7PC87]
AT5G54370	0.387533	-1.36761	0.0157706	Down		Late embryogenesis abundant (LEA) protein-related [Source:TAIR;Acc:AT5G54370]
AT1G77450	0.386129	-1.37285	0.00314611	Down	anac032	NAC domain containing protein 32 [Source:TAIR;Acc:AT1G77450]
AT2G48130	0.385672	-1.37456	0.0123527	Down		Bifunctional inhibitor/lipid-transfer protein/seed storage 2S albumin superfamily protein [Source:TAIR;Acc:AT2G48130]
AT5G15970	0.385323	-1.37586	0.00245335	Down	KIN2	Stress-induced protein KIN2 [Source:UniProtKB/Swiss-Prot;Acc:P31169]
AT1G60750	0.384631	-1.37845	0.0372108	Down		Probable aldo-keto reductase 6 [Source:UniProtKB/Swiss-Prot;Acc:F4HPY8]
AT2G47000	0.382813	-1.38529	0.000761396	Down	ABCB4	ABC transporter B family member 4 [Source:UniProtKB/Swiss-Prot;Acc:O80725]
AT1G72900	0.380563	-1.39379	0.049897	Down		Toll-Interleukin-Resistance (TIR) domain-containing protein [Source:TAIR;Acc:AT1G72900]
AT2G31020	0.380563	-1.39379	0.049897	Down	ORP1A	Oxysterol-binding protein-related protein 1A [Source:UniProtKB/Swiss-Prot;Acc:O80866]
AT3G05400	0.379934	-1.39618	0.0125837	Down	SUGTL5	Sugar transporter ERD6-like 12 [Source:UniProtKB/Swiss-Prot;Acc:Q8VZT3]
At4g27070	0.379051	-1.39954	0.0250708	Down	TSB2	Tryptophan synthase [Source:UniProtKB/TrEMBL;Acc:Q0WS13]
AT5G66170	0.37834	-1.40225	0.00418554	Down	STR18	Thiosulfate sulfurtransferase 18 [Source:UniProtKB/Swiss-Prot;Acc:Q9FKW8]
AT2G03200	0.37806	-1.40331	0.0480031	Down		Eukaryotic aspartyl protease family protein [Source:TAIR;Acc:AT2G03200]
AT4G11320	0.376538	-1.40913	0.000712063	Down		Probable cysteine proteinase At4g11320 [Source:UniProtKB/Swiss-Prot;Acc:Q9SUS9]
AT1G53470	0.376416	-1.4096	0.0106772	Down	MSL4	Mechanosensitive ion channel protein 4 [Source:UniProtKB/Swiss-Prot;Acc:Q9LPG3]
AT3G61890	0.376339	-1.4099	0.00099661	Down	ATHB-12	Homeobox-leucine zipper protein ATHB-12 [Source:UniProtKB/Swiss-Prot;Acc:Q9M276]
AT1G08320	0.37596	-1.41135	0.0188753	Down	TGA9	bZIP transcription factor family protein [Source:TAIR;Acc:AT1G08320]
AT1G52080	0.374558	-1.41674	0.0141969	Down	AR791	actin binding protein family [Source:TAIR;Acc:AT1G52080]
At5g05730	0.374558	-1.41674	0.0242882	Down	ASA1	Anthranilate synthase component I-1 [Source:UniProtKB/TrEMBL;Acc:F4K0T5]
AT5G67370	0.374173	-1.41822	0.000649463	Down		Protein of unknown function (DUF1230) [Source:TAIR;Acc:AT5G67370]
AT4G14580	0.37315	-1.42217	0.0279263	Down	CIPK4	CBL-interacting serine/threonine-protein kinase 4 [Source:UniProtKB/Swiss-Prot;Acc:Q9SUL7]
AT5G65790	0.372571	-1.42441	0.0147744	Down	ATMYB68	myb domain protein 68 [Source:TAIR;Acc:AT5G65790]
AT1G66280	0.371657	-1.42796	0.00112294	Down	BGLU22	Beta-glucosidase 22 [Source:UniProtKB/Swiss-Prot;Acc:Q9C8Y9]
AT2G18690	0.371647	-1.42799	0.00974133	Down		unknown protein; FUNCTIONS IN: molecular_function unknown; INVOLVED IN: biological_process unknown; LOCATED IN: membrane; EXPRESSED IN: 17 plant structures; EXPRESSED DURING: 9 growth stages; CONTAINS InterPro DOMAIN/s: Protein of unknown function D /.../(InterPro:IPR010380); BEST Arabidopsis thaliana protein match is: unknown protein (TAIR:AT2G18680.1); Has 213 Blast hits to 211 proteins in 20 s…
AT2G46680	0.371593	-1.4282	0.000748153	Down	ATHB-7	Homeobox-leucine zipper protein ATHB-7 [Source:UniProtKB/Swiss-Prot;Acc:P46897]
AT1G25530	0.370316	-1.43317	0.00251296	Down		Lysine histidine transporter-like 6 [Source:UniProtKB/Swiss-Prot;Acc:Q9C6M2]
AT3G58550	0.369542	-1.43619	0.00408946	Down		Bifunctional inhibitor/lipid-transfer protein/seed storage 2S albumin superfamily protein [Source:TAIR;Acc:AT3G58550]
AT4G13290	0.368561	-1.44003	0.00828706	Down	CYP71A19	Cytochrome P450 71A19 [Source:UniProtKB/Swiss-Prot;Acc:Q9T0K0]
AT1G19900	0.36773	-1.44328	0.03121	Down		glyoxal oxidase-related protein [Source:TAIR;Acc:AT1G19900]
AT5G01250	0.36602	-1.45001	0.0395063	Down		alpha 1,4-glycosyltransferase family protein [Source:TAIR;Acc:AT5G01250]
AT3G44320	0.365928	-1.45037	0.00284194	Down	NIT3	Nitrilase3 [Source:UniProtKB/Swiss-Prot;Acc:P46010]
AT2G18370	0.364701	-1.45521	0.00294804	Down	LTP8	Non-specific lipid-transfer protein 8 [Source:UniProtKB/Swiss-Prot;Acc:Q9ZPW9]
AT2G47130	0.364575	-1.45571	0.0166022	Down	SDR3A	Short-chain dehydrogenase reductase 3a [Source:UniProtKB/Swiss-Prot;Acc:O80713]
AT4G26080	0.364566	-1.45575	0.000434018	Down	ABI1	Protein phosphatase 2C 56 [Source:UniProtKB/Swiss-Prot;Acc:P49597]
AT5G46900	0.363867	-1.45852	0.0234066	Down		Bifunctional inhibitor/lipid-transfer protein/seed storage 2S albumin superfamily protein [Source:TAIR;Acc:AT5G46900]
AT4G04830	0.363253	-1.46095	0.000463161	Down	MSRB5	Peptide methionine sulfoxide reductase B5 [Source:UniProtKB/Swiss-Prot;Acc:Q9ZS91]
AT1G17170	0.362204	-1.46513	0.000510972	Down	GSTU24	Glutathione S-transferase U24 [Source:UniProtKB/Swiss-Prot;Acc:Q9SHH6]
AT3G17790	0.361973	-1.46605	0.000382712	Down	PAP17	Purple acid phosphatase 17 [Source:UniProtKB/Swiss-Prot;Acc:Q9SCX8]
AT4G21990	0.361559	-1.4677	0.000415042	Down	2017-04-03	5'-adenylylsulfate reductase 3, chloroplastic [Source:UniProtKB/Swiss-Prot;Acc:P92980]
AT5G47990	0.360283	-1.4728	0.0117522	Down	CYP705A5	Cytochrome P450 705A5 [Source:UniProtKB/Swiss-Prot;Acc:Q9FI39]
AT1G02360	0.359541	-1.47577	0.00519162	Down		Chitinase family protein [Source:TAIR;Acc:AT1G02360]
AT3G18290	0.359537	-1.47579	0.000453304	Down	EMB2454	zinc finger protein-related [Source:TAIR;Acc:AT3G18290]
AT3G01970	0.359508	-1.47591	0.0259346	Down	WRKY45	Probable WRKY transcription factor 45 [Source:UniProtKB/Swiss-Prot;Acc:Q9S763]
AT5G38900	0.359157	-1.47731	0.0351125	Down		Thioredoxin superfamily protein [Source:TAIR;Acc:AT5G38900]
AT1G17860	0.358752	-1.47894	0.00034437	Down		Kunitz family trypsin and protease inhibitor protein [Source:TAIR;Acc:AT1G17860]
AT5G60530	0.358669	-1.47927	0.0487281	Down		late embryogenesis abundant protein-related / LEA protein-related [Source:TAIR;Acc:AT5G60530]
AT5G44380	0.35847	-1.48007	0.000352405	Down		FAD-binding Berberine family protein [Source:TAIR;Acc:AT5G44380]
AT5G10130	0.358224	-1.48107	0.0448164	Down	DFC	Protein DOWNSTREAM OF FLC [Source:UniProtKB/Swiss-Prot;Acc:Q9LX15]
AT4G17800	0.35813	-1.48145	0.0062465	Down	AHL23	AT-hook motif nuclear-localized protein 23 [Source:UniProtKB/Swiss-Prot;Acc:O23620]
AT5G05250	0.357724	-1.48308	0.000325004	Down		unknown protein; BEST Arabidopsis thaliana protein match is: unknown protein (TAIR:AT3G56360.1); Has 30201 Blast hits to 17322 proteins in 780 species: Archae - 12; Bacteria - 1396; Metazoa - 17338; Fungi - 3422; Plants - 5037; Viruses - 0; Other Eu /.../es - 2996 (source: NCBI BLink). [Source:TAIR;Acc:AT5G05250]
AT5G23830	0.35765	-1.48338	0.0113725	Down		MD-2-related lipid recognition domain-containing protein [Source:TAIR;Acc:AT5G23830]
AT4G01080	0.356541	-1.48786	0.00502831	Down	TBL26	Protein trichome birefringence-like 26 [Source:UniProtKB/Swiss-Prot;Acc:O04621]
AT1G02850	0.356061	-1.4898	0.000361738	Down	BGLU11	Beta-glucosidase 11 [Source:UniProtKB/Swiss-Prot;Acc:B3H5Q1]
AT2G39200	0.356037	-1.4899	0.00624667	Down	MLO12	MLO-like protein 12 [Source:UniProtKB/Swiss-Prot;Acc:O80961]
AT1G14870	0.355915	-1.49039	0.000424029	Down	PCR2	Protein PLANT CADMIUM RESISTANCE 2 [Source:UniProtKB/Swiss-Prot;Acc:Q9LQU4]
AT1G78000	0.355353	-1.49268	0.000317789	Down	SULTR1;2	Sulfate transporter 1.2 [Source:UniProtKB/Swiss-Prot;Acc:Q9MAX3]
AT2G20560	0.355136	-1.49356	0.00268685	Down		DNAJ heat shock family protein [Source:TAIR;Acc:AT2G20560]
AT1G02520	0.354308	-1.49693	0.0026764	Down	ABCB11	ABC transporter B family member 11 [Source:UniProtKB/Swiss-Prot;Acc:Q9FWX7]
AT1G73010	0.35351	-1.50018	0.000727769	Down	PS2	Inorganic pyrophosphatase 1 [Source:UniProtKB/Swiss-Prot;Acc:Q67YC0]
AT4G16260	0.353271	-1.50115	0.0002904	Down		Glycosyl hydrolase superfamily protein [Source:TAIR;Acc:AT4G16260]
AT1G08650	0.35311	-1.50181	0.000336729	Down	PPCK1	Phosphoenolpyruvate carboxylase kinase 1 [Source:UniProtKB/Swiss-Prot;Acc:Q9SPK4]
AT4G36880	0.352469	-1.50443	0.0300042	Down	CP1	cysteine proteinase1 [Source:TAIR;Acc:AT4G36880]
AT1G62510	0.352026	-1.50625	0.000274893	Down		Bifunctional inhibitor/lipid-transfer protein/seed storage 2S albumin superfamily protein [Source:TAIR;Acc:AT1G62510]
AT2G39110	0.351882	-1.50684	0.0215846	Down		Protein kinase superfamily protein [Source:TAIR;Acc:AT2G39110]
AT4G28940	0.351439	-1.50865	0.0159768	Down		Phosphorylase superfamily protein [Source:TAIR;Acc:AT4G28940]
AT4G37150	0.351093	-1.51007	0.0117738	Down	MES9	Methylesterase 9 [Source:UniProtKB/Swiss-Prot;Acc:O23171]
AT2G29490	0.347116	-1.52651	0.000750927	Down	GSTU1	Glutathione S-transferase U1 [Source:UniProtKB/Swiss-Prot;Acc:Q9ZW30]
AT4G29930	0.346791	-1.52786	0.0125607	Down	BHLH27	Transcription factor bHLH27 [Source:UniProtKB/Swiss-Prot;Acc:Q700E3]
AT3G49570	0.34644	-1.52932	0.0206846	Down	LSU3	response to low sulfur 3 [Source:TAIR;Acc:AT3G49570]
AT3G18400	0.346212	-1.53027	0.0266511	Down	anac058	NAC domain containing protein 58 [Source:TAIR;Acc:AT3G18400]
AT5G61820	0.345626	-1.53272	0.000229166	Down		FUNCTIONS IN: molecular_function unknown; INVOLVED IN: biological_process unknown; LOCATED IN: vacuole; EXPRESSED IN: 24 plant structures; EXPRESSED DURING: 15 growth stages; CONTAINS InterPro DOMAIN/s: Stress up-regulated Nod 19 (InterPro:IPR011692 /.../ 30201 Blast hits to 17322 proteins in 780 species: Archae - 12; Bacteria - 1396; Metazoa - 17338; Fungi - 3422; Plants - 5037; Viruses - 0; Oth…
AT1G12740	0.345464	-1.53339	0.0105977	Down	CYP87A2	cytochrome P450, family 87, subfamily A, polypeptide 2 [Source:TAIR;Acc:AT1G12740]
AT5G19230	0.345322	-1.53399	0.00134608	Down		Uncharacterized GPI-anchored protein At5g19230 [Source:UniProtKB/Swiss-Prot;Acc:Q8GUL8]
AT3G53480	0.345028	-1.53522	0.000217654	Down	ABCG37	ABC transporter G family member 37 [Source:UniProtKB/Swiss-Prot;Acc:Q9LFH0]
AT1G67030	0.344568	-1.53714	0.00270158	Down	ZFP6	Zinc finger protein 6 [Source:UniProtKB/Swiss-Prot;Acc:Q39265]
AT1G77330	0.344488	-1.53748	0.000356995	Down		1-aminocyclopropane-1-carboxylate oxidase 5 [Source:UniProtKB/Swiss-Prot;Acc:Q0WPW4]
AT4G05020	0.343309	-1.54242	0.000202617	Down	NDB2	External alternative NAD(P)H-ubiquinone oxidoreductase B2, mitochondrial [Source:UniProtKB/Swiss-Prot;Acc:Q94BV7]
AT2G46750	0.342757	-1.54474	0.00030196	Down	GULLO2	L-gulonolactone oxidase 2 [Source:UniProtKB/Swiss-Prot;Acc:Q6NQ66]
AT5G13750	0.342393	-1.54628	0.000198032	Down	ZIFL1	Protein ZINC INDUCED FACILITATOR-LIKE 1 [Source:UniProtKB/Swiss-Prot;Acc:Q94BZ1]
AT5G20790	0.342339	-1.5465	0.000385569	Down		unknown protein; FUNCTIONS IN: molecular_function unknown; INVOLVED IN: biological_process unknown; LOCATED IN: endomembrane system; EXPRESSED IN: 11 plant structures; EXPRESSED DURING: LP.04 four leaves visible, 4 anthesis, petal differentiation an /.../nsion stage; BEST Arabidopsis thaliana protein match is: unknown protein (TAIR:AT3G43110.1); Has 30201 Blast hits to 17322 proteins in 780 speci…
AT3G12500	0.340991	-1.55219	0.000213704	Down	CHI-B	Basic endochitinase B [Source:UniProtKB/Swiss-Prot;Acc:P19171]
AT4G17280	0.340783	-1.55307	0.00683392	Down		Cytochrome b561 and DOMON domain-containing protein At4g17280 [Source:UniProtKB/Swiss-Prot;Acc:Q8VYH6]
AT5G10230	0.340174	-1.55566	0.0426087	Down	ANNAT7	Annexin D7 [Source:UniProtKB/Swiss-Prot;Acc:Q9LX07]
AT1G51890	0.339343	-1.55918	0.0112399	Down		Probable LRR receptor-like protein kinase At1g51890 [Source:UniProtKB/Swiss-Prot;Acc:C0LGG6]
AT4G13900	0.33886	-1.56124	0.00831972	Down
AT3G24300	0.33837	-1.56333	0.000508479	Down	AMT1-3	Ammonium transporter 1 member 3 [Source:UniProtKB/Swiss-Prot;Acc:Q9SQH9]
AT3G45680	0.337486	-1.5671	0.0119628	Down	NPF2.3	Protein NRT1/ PTR FAMILY 2.3 [Source:UniProtKB/Swiss-Prot;Acc:Q9M175]
AT5G53110	0.337457	-1.56722	0.0263779	Down		RING/U-box superfamily protein [Source:TAIR;Acc:AT5G53110]
AT5G12420	0.334792	-1.57866	0.0010552	Down		O-acyltransferase (WSD1-like) family protein [Source:TAIR;Acc:AT5G12420]
AT5G38020	0.333762	-1.58311	0.000325113	Down		S-adenosyl-L-methionine-dependent methyltransferases superfamily protein [Source:TAIR;Acc:AT5G38020]
AT4G37010	0.332925	-1.58673	0.00488052	Down	CML19	Calcium-binding protein CML19 [Source:UniProtKB/Swiss-Prot;Acc:O23184]
AT4G11650	0.332734	-1.58756	0.000135149	Down	OSM34	Osmotin-like protein OSM34 [Source:UniProtKB/Swiss-Prot;Acc:P50700]
AT3G07720	0.332672	-1.58783	0.000125428	Down		Galactose oxidase/kelch repeat superfamily protein [Source:TAIR;Acc:AT3G07720]
AT1G14860	0.332199	-1.58988	0.015784	Down	NUDT18	Nudix hydrolase 18, mitochondrial [Source:UniProtKB/Swiss-Prot;Acc:Q9LQU5]
AT4G00700	0.332199	-1.58988	0.015784	Down		C2 calcium/lipid-binding plant phosphoribosyltransferase family protein [Source:TAIR;Acc:AT4G00700]
AT1G64980	0.331057	-1.59485	0.000117554	Down	CDI	Protein CDI [Source:UniProtKB/Swiss-Prot;Acc:Q9XIP8]
AT3G12580	0.330892	-1.59557	0.000145534	Down	MED37C	Probable mediator of RNA polymerase II transcription subunit 37c [Source:UniProtKB/Swiss-Prot;Acc:Q9LHA8]
AT2G29500	0.330639	-1.59667	0.0251179	Down	HSP17.6B	17.6 kDa class I heat shock protein 2 [Source:UniProtKB/Swiss-Prot;Acc:Q9ZW31]
AT3G22800	0.329943	-1.59971	0.0208028	Down	LRX6	Leucine-rich repeat extensin-like protein 6 [Source:UniProtKB/Swiss-Prot;Acc:Q9LUI1]
AT4G26470	0.329616	-1.60114	0.0215689	Down	CML21	Probable calcium-binding protein CML21 [Source:UniProtKB/Swiss-Prot;Acc:Q52K82]
AT5G44610	0.329574	-1.60133	0.0044031	Down	PCAP2	Plasma membrane-associated cation-binding protein 2 [Source:UniProtKB/Swiss-Prot;Acc:Q9LU05]
AT3G26210	0.329118	-1.60332	0.00149703	Down	CYP71B23	Cytochrome P450 71B23 [Source:UniProtKB/Swiss-Prot;Acc:Q9LTM0]
AT1G02400	0.328925	-1.60417	0.0116761	Down	GA2OX6	Gibberellin 2-beta-dioxygenase 6 [Source:UniProtKB/Swiss-Prot;Acc:Q9FZ21]
AT1G54575	0.328925	-1.60417	0.0116761	Down		unknown protein; Has 35333 Blast hits to 34131 proteins in 2444 species: Archae - 798; Bacteria - 22429; Metazoa - 974; Fungi - 991; Plants - 531; Viruses - 0; Other Eukaryotes - 9610 (source: NCBI BLink). [Source:TAIR;Acc:AT1G54575]
AT1G71140	0.327693	-1.60958	0.0109073	Down		MATE efflux family protein [Source:TAIR;Acc:AT1G71140]
AT5G16980	0.325522	-1.61917	0.0135339	Down		Zinc-binding dehydrogenase family protein [Source:TAIR;Acc:AT5G16980]
AT1G18860	0.325055	-1.62124	0.0326834	Down	WRKY61	Probable WRKY transcription factor 61 [Source:UniProtKB/Swiss-Prot;Acc:Q8VWV6]
AT5G16360	0.325055	-1.62124	0.0326834	Down		NC domain-containing protein-related [Source:TAIR;Acc:AT5G16360]
AT3G58810	0.324741	-1.62264	0.00178659	Down	MTPA2	Metal tolerance protein A2 [Source:UniProtKB/Swiss-Prot;Acc:Q9LXS1]
AT4G19230	0.324087	-1.62554	0.0107662	Down	CYP707A1	Abscisic acid 8'-hydroxylase 1 [Source:UniProtKB/Swiss-Prot;Acc:Q949P1]
AT5G48657	0.323396	-1.62862	0.0367214	Down		defense protein-related [Source:TAIR;Acc:AT5G48657]
AT2G38470	0.323152	-1.62972	0.000138788	Down	WRKY33	Probable WRKY transcription factor 33 [Source:UniProtKB/Swiss-Prot;Acc:Q8S8P5]
AT4G27280	0.323004	-1.63038	0.00306546	Down		Calcium-binding EF-hand family protein [Source:TAIR;Acc:AT4G27280]
AT4G35060	0.321687	-1.63627	0.00131842	Down	HIPP25	Heavy metal transport/detoxification superfamily protein [Source:TAIR;Acc:AT4G35060]
AT5G49480	0.321197	-1.63847	8.02371e-05	Down	ATCP1	Ca2+-binding protein 1 [Source:TAIR;Acc:AT5G49480]
AT1G70170	0.320778	-1.64035	0.0428473	Down	MMP	matrix metalloproteinase [Source:TAIR;Acc:AT1G70170]
AT3G47780	0.319918	-1.64423	0.000378783	Down	ABCA7	ABC transporter A family member 7 [Source:UniProtKB/Swiss-Prot;Acc:Q9STT5]
AT5G13740	0.319677	-1.64532	8.0967e-05	Down	ZIF1	Protein ZINC INDUCED FACILITATOR 1 [Source:UniProtKB/Swiss-Prot;Acc:Q8RWN2]
AT4G23550	0.319435	-1.6464	0.0218826	Down	WRKY29	Probable WRKY transcription factor 29 [Source:UniProtKB/Swiss-Prot;Acc:Q9SUS1]
AT1G67810	0.31925	-1.64724	0.0462127	Down	SUFE2	SufE-like protein 2, chloroplastic [Source:UniProtKB/Swiss-Prot;Acc:Q9FXE3]
AT5G25930	0.31892	-1.64873	0.000815073	Down		Protein kinase family protein with leucine-rich repeat domain [Source:TAIR;Acc:AT5G25930]
AT1G64170	0.318159	-1.65218	0.005176	Down	CHX16	Cation/H(+) antiporter 16 [Source:UniProtKB/Swiss-Prot;Acc:Q1HDT3]
AT1G02820	0.317988	-1.65295	0.000246564	Down		Late embryogenesis abundant 3 (LEA3) family protein [Source:TAIR;Acc:AT1G02820]
AT2G29090	0.317625	-1.6546	0.0348167	Down	CYP707A2	Abscisic acid 8'-hydroxylase 2 [Source:UniProtKB/Swiss-Prot;Acc:O81077]
AT1G65690	0.316912	-1.65785	0.000888456	Down		Late embryogenesis abundant (LEA) hydroxyproline-rich glycoprotein family [Source:TAIR;Acc:AT1G65690]
AT4G05200	0.316236	-1.66093	0.00208116	Down	CRK25	Cysteine-rich receptor-like protein kinase 25 [Source:UniProtKB/Swiss-Prot;Acc:Q9M0X5]
AT2G39380	0.315669	-1.66352	0.00733104	Down	ATEXO70H2	exocyst subunit exo70 family protein H2 [Source:TAIR;Acc:AT2G39380]
AT5G04340	0.315247	-1.66544	0.0389923	Down	ZAT6	Zinc finger protein ZAT6 [Source:UniProtKB/Swiss-Prot;Acc:O22533]
AT4G10310	0.314999	-1.66658	0.000570176	Down	HKT1	Sodium transporter HKT1 [Source:UniProtKB/Swiss-Prot;Acc:Q84TI7]
AT3G09270	0.314969	-1.66672	5.90605e-05	Down	GSTU8	Glutathione S-transferase U8 [Source:UniProtKB/Swiss-Prot;Acc:Q9SR36]
AT1G74458	0.314705	-1.66793	0.0179227	Down		unknown protein; LOCATED IN: endomembrane system; Has 9 Blast hits to 9 proteins in 4 species: Archae - 0; Bacteria - 0; Metazoa - 0; Fungi - 0; Plants - 9; Viruses - 0; Other Eukaryotes - 0 (source: NCBI BLink). [Source:TAIR;Acc:AT1G74458]
AT3G23470	0.314705	-1.66793	0.0179227	Down		Cyclopropane-fatty-acyl-phospholipid synthase [Source:TAIR;Acc:AT3G23470]
AT5G15130	0.313446	-1.67371	0.0223787	Down	WRKY72	Probable WRKY transcription factor 72 [Source:UniProtKB/Swiss-Prot;Acc:Q9LXG8]
AT2G29480	0.312553	-1.67783	0.0371898	Down	GSTU2	Glutathione S-transferase U2 [Source:UniProtKB/Swiss-Prot;Acc:Q9ZW29]
AT1G80820	0.312469	-1.67821	0.00902196	Down	CCR2	Cinnamoyl-CoA reductase 2 [Source:UniProtKB/Swiss-Prot;Acc:Q9SAH9]
AT2G37360	0.312245	-1.67925	0.0153764	Down	ABCG2	ABC transporter G family member 2 [Source:UniProtKB/Swiss-Prot;Acc:Q9ZUT0]
AT1G73480	0.311098	-1.68456	9.04004e-05	Down		alpha/beta-Hydrolases superfamily protein [Source:TAIR;Acc:AT1G73480]
AT3G52740	0.310985	-1.68508	0.00051897	Down		unknown protein; BEST Arabidopsis thaliana protein match is: unknown protein (TAIR:AT3G44450.1); Has 65 Blast hits to 65 proteins in 13 species: Archae - 0; Bacteria - 0; Metazoa - 0; Fungi - 0; Plants - 65; Viruses - 0; Other Eukaryotes - 0 (source /.../ BLink). [Source:TAIR;Acc:AT3G52740]
AT3G57010	0.310651	-1.68663	7.59769e-05	Down	SSL8	Protein STRICTOSIDINE SYNTHASE-LIKE 8 [Source:UniProtKB/Swiss-Prot;Acc:Q9M1J7]
AT5G20150	0.310347	-1.68805	4.84503e-05	Down	SPX1	SPX domain-containing protein 1 [Source:UniProtKB/Swiss-Prot;Acc:Q8LBH4]
AT4G15610	0.310271	-1.6884	0.000137592	Down		CASP-like protein 1D1 [Source:UniProtKB/Swiss-Prot;Acc:Q9FE29]
AT2G37750	0.309946	-1.68991	0.00918841	Down		unknown protein; Has 21 Blast hits to 21 proteins in 7 species: Archae - 0; Bacteria - 0; Metazoa - 0; Fungi - 0; Plants - 21; Viruses - 0; Other Eukaryotes - 0 (source: NCBI BLink). [Source:TAIR;Acc:AT2G37750]
AT4G15248	0.309904	-1.69011	0.0354661	Down		B-box type zinc finger family protein [Source:TAIR;Acc:AT4G15248]
AT3G14050	0.309614	-1.69146	6.85694e-05	Down	RSH2	Probable GTP diphosphokinase RSH2, chloroplastic [Source:UniProtKB/Swiss-Prot;Acc:Q9LVJ3]
AT2G37770	0.308952	-1.69455	0.0123021	Down	AKR4C9	Aldo-keto reductase family 4 member C9 [Source:UniProtKB/Swiss-Prot;Acc:Q0PGJ6]
AT3G53510	0.30847	-1.6968	0.0429692	Down	ABCG20	ABC transporter G family member 20 [Source:UniProtKB/Swiss-Prot;Acc:Q9LFG8]
AT1G14120	0.308411	-1.69708	0.000385541	Down		2-oxoglutarate (2OG) and Fe(II)-dependent oxygenase superfamily protein [Source:TAIR;Acc:AT1G14120]
AT1G43160	0.308184	-1.69814	0.024755	Down	RAP2-6	Ethylene-responsive transcription factor RAP2-6 [Source:UniProtKB/Swiss-Prot;Acc:Q7G1L2]
AT3G46690	0.307947	-1.69925	0.0499855	Down	UGT76E4	UDP-glycosyltransferase 76E4 [Source:UniProtKB/Swiss-Prot;Acc:Q9STE3]
AT4G37940	0.307947	-1.69925	0.0499855	Down	AGL21	Agamous-like MADS-box protein AGL21 [Source:UniProtKB/Swiss-Prot;Acc:Q9SZJ6]
AT1G19180	0.307738	-1.70023	0.000690047	Down	TIFY10A	Protein TIFY 10A [Source:UniProtKB/Swiss-Prot;Acc:Q9LMA8]
AT2G35930	0.307092	-1.70326	0.00278859	Down	PUB23	E3 ubiquitin-protein ligase PUB23 [Source:UniProtKB/Swiss-Prot;Acc:Q84TG3]
AT2G42350	0.30648	-1.70613	0.020305	Down	ATL40	RING-H2 finger protein ATL40 [Source:UniProtKB/Swiss-Prot;Acc:Q9SLC4]
AT2G38940	0.305554	-1.7105	4.0446e-05	Down	PHT1-4	Inorganic phosphate transporter 1-4 [Source:UniProtKB/Swiss-Prot;Acc:Q96303]
AT5G09480	0.305488	-1.71081	0.000739261	Down		hydroxyproline-rich glycoprotein family protein [Source:TAIR;Acc:AT5G09480]
AT3G04010	0.305304	-1.71168	0.0187474	Down		O-Glycosyl hydrolases family 17 protein [Source:TAIR;Acc:AT3G04010]
AT2G32270	0.305228	-1.71204	0.00392619	Down	ZIP3	Zinc transporter 3 [Source:UniProtKB/Swiss-Prot;Acc:Q9SLG3]
AT3G23180	0.305009	-1.71307	0.0167366	Down		HR-like lesion-inducing protein-related [Source:TAIR;Acc:AT3G23180]
AT2G29995	0.304739	-1.71435	0.0475313	Down	PSY3	Protein PSY3 [Source:UniProtKB/Swiss-Prot;Acc:Q8S8P7]
AT1G01520	0.304597	-1.71503	0.000174546	Down	RVE3	Protein REVEILLE 3 [Source:UniProtKB/Swiss-Prot;Acc:Q6R0H0]
AT2G35770	0.303947	-1.71811	0.037626	Down	SCPL28	Serine carboxypeptidase-like 28 [Source:UniProtKB/Swiss-Prot;Acc:Q8S8K6]
AT5G13330	0.30378	-1.7189	0.00651057	Down	ERF113	Ethylene-responsive transcription factor ERF113 [Source:UniProtKB/Swiss-Prot;Acc:Q9LYU3]
AT5G59530	0.303667	-1.71944	0.00889702	Down		1-aminocyclopropane-1-carboxylate oxidase homolog 11 [Source:UniProtKB/Swiss-Prot;Acc:Q9LTH8]
AT2G19190	0.303623	-1.71965	0.033412	Down	SIRK	Senescence-induced receptor-like serine/threonine-protein kinase [Source:UniProtKB/Swiss-Prot;Acc:O64483]
AT4G38080	0.303523	-1.72012	0.000109052	Down		hydroxyproline-rich glycoprotein family protein [Source:TAIR;Acc:AT4G38080]
AT5G66690	0.303205	-1.72164	3.43951e-05	Down	UGT72E2	UDP-glycosyltransferase 72E2 [Source:UniProtKB/Swiss-Prot;Acc:Q9LVR1]
AT1G04770	0.302517	-1.72491	4.04264e-05	Down		Protein SULFUR DEFICIENCY-INDUCED 2 [Source:UniProtKB/Swiss-Prot;Acc:Q8L730]
AT5G47230	0.302448	-1.72524	0.0104321	Down	ERF5	Ethylene-responsive transcription factor 5 [Source:UniProtKB/Swiss-Prot;Acc:O80341]
AT5G64120	0.30195	-1.72762	3.42718e-05	Down	PER71	Peroxidase 71 [Source:UniProtKB/Swiss-Prot;Acc:Q43387]
AT4G00910	0.301597	-1.7293	0.0451916	Down	ALMT10	Aluminum-activated malate transporter 10 [Source:UniProtKB/Swiss-Prot;Acc:O23086]
AT5G42500	0.299564	-1.73907	0.0206115	Down	DIR2	Dirigent protein 2 [Source:UniProtKB/Swiss-Prot;Acc:Q9FIG7]
AT1G55020	0.298469	-1.74435	2.90902e-05	Down	LOX1	Linoleate 9S-lipoxygenase 1 [Source:UniProtKB/Swiss-Prot;Acc:Q06327]
AT5G26270	0.296824	-1.75232	0.0495407	Down		unknown protein; Has 1807 Blast hits to 1807 proteins in 277 species: Archae - 0; Bacteria - 0; Metazoa - 736; Fungi - 347; Plants - 385; Viruses - 0; Other Eukaryotes - 339 (source: NCBI BLink). [Source:TAIR;Acc:AT5G26270]
AT5G47740	0.296594	-1.75344	0.0162206	Down		Adenine nucleotide alpha hydrolases-like superfamily protein [Source:TAIR;Acc:AT5G47740]
AT3G44550	0.296357	-1.75459	0.00028791	Down	FAR5	Probable fatty acyl-CoA reductase 5 [Source:UniProtKB/Swiss-Prot;Acc:Q0WRB0]
AT3G25250	0.294172	-1.76527	0.0376326	Down	OXI1	Serine/threonine-protein kinase OXI1 [Source:UniProtKB/Swiss-Prot;Acc:Q9LSF1]
AT3G26470	0.29356	-1.76828	9.15649e-05	Down		Powdery mildew resistance protein, RPW8 domain [Source:TAIR;Acc:AT3G26470]
AT4G28040	0.293427	-1.76893	0.000689918	Down		WAT1-related protein At4g28040 [Source:UniProtKB/Swiss-Prot;Acc:Q9SUD5]
AT2G26150	0.293373	-1.76919	0.00738345	Down	HSFA2	Heat stress transcription factor A-2 [Source:UniProtKB/Swiss-Prot;Acc:O80982]
AT1G18970	0.29332	-1.76945	0.00025022	Down	GLP1	Germin-like protein subfamily T member 1 [Source:UniProtKB/Swiss-Prot;Acc:P92995]
AT3G04530	0.293283	-1.76964	0.0309115	Down	PPCK2	Phosphoenolpyruvate carboxylase kinase 2 [Source:UniProtKB/Swiss-Prot;Acc:Q93VK0]
AT3G14280	0.293092	-1.77057	0.000652837	Down		unknown protein; Has 51 Blast hits to 51 proteins in 13 species: Archae - 0; Bacteria - 0; Metazoa - 0; Fungi - 0; Plants - 51; Viruses - 0; Other Eukaryotes - 0 (source: NCBI BLink). [Source:TAIR;Acc:AT3G14280]
AT4G20860	0.292401	-1.77398	2.04006e-05	Down		FAD-binding Berberine family protein [Source:TAIR;Acc:AT4G20860]
AT5G52640	0.291149	-1.78017	1.9271e-05	Down	HSP81-1	heat shock protein 90.1 [Source:TAIR;Acc:AT5G52640]
AT4G37410	0.290608	-1.78286	2.2965e-05	Down	CYP81F4	cytochrome P450, family 81, subfamily F, polypeptide 4 [Source:TAIR;Acc:AT4G37410]
AT1G04220	0.290488	-1.78345	3.72525e-05	Down	KCS17	3-ketoacyl-CoA synthase 17 [Source:UniProtKB/Swiss-Prot;Acc:Q5XEP9]
At1g51760	0.289597	-1.78788	0.00913356	Down	IAR3	IAA-amino acid hydrolase3 [Source:UniProtKB/TrEMBL;Acc:A0A178W8I8]
AT5G58860	0.289359	-1.78907	7.52401e-05	Down	CYP86A1	Cytochrome P450 86A1 [Source:UniProtKB/Swiss-Prot;Acc:P48422]
AT4G30450	0.288569	-1.79301	0.000389716	Down		glycine-rich protein [Source:TAIR;Acc:AT4G30450]
AT3G01420	0.288375	-1.79398	3.40123e-05	Down	DOX1	Alpha-dioxygenase 1 [Source:UniProtKB/Swiss-Prot;Acc:Q9SGH6]
AT1G73330	0.287333	-1.79921	2.07471e-05	Down	ATDR4	drought-repressed 4 [Source:TAIR;Acc:AT1G73330]
AT1G23020	0.28697	-1.80103	1.68465e-05	Down	FRO3	Ferric reduction oxidase 3, mitochondrial [Source:UniProtKB/Swiss-Prot;Acc:F4I4K7]
AT3G50970	0.286897	-1.80139	0.000200072	Down	XERO2	Dehydrin Xero 2 [Source:UniProtKB/Swiss-Prot;Acc:P42758]
AT4G15490	0.286757	-1.8021	5.08772e-05	Down	UGT84A3	UDP-glycosyltransferase 84A3 [Source:UniProtKB/Swiss-Prot;Acc:O23401]
AT1G31050	0.286632	-1.80273	0.00470717	Down	BHLH111	basic helix-loop-helix (bHLH) DNA-binding superfamily protein [Source:TAIR;Acc:AT1G31050]
AT5G24660	0.286588	-1.80295	7.75392e-05	Down	LSU2	response to low sulfur 2 [Source:TAIR;Acc:AT5G24660]
AT1G23560	0.284951	-1.81122	0.0360484	Down		Domain of unknown function (DUF220) [Source:TAIR;Acc:AT1G23560]
AT2G15490	0.284657	-1.81271	6.88629e-05	Down	UGT73B4	UDP-glycosyltransferase 73B4 [Source:UniProtKB/Swiss-Prot;Acc:Q7Y232]
AT5G52310	0.28422	-1.81492	1.44486e-05	Down	LTI78	Low-temperature-induced 78 kDa protein [Source:UniProtKB/Swiss-Prot;Acc:Q06738]
AT4G25400	0.283175	-1.82023	0.030716	Down	BHLH118	Transcription factor bHLH118 [Source:UniProtKB/Swiss-Prot;Acc:Q9STJ7]
AT1G74460	0.282634	-1.82299	0.000236314	Down		GDSL esterase/lipase At1g74460 [Source:UniProtKB/Swiss-Prot;Acc:Q9CA68]
AT1G70850	0.281456	-1.82902	1.26681e-05	Down	MLP34	MLP-like protein 34 [Source:UniProtKB/Swiss-Prot;Acc:Q9SSK7]
AT3G44540	0.280317	-1.83487	0.000543255	Down	FAR4	Probable fatty acyl-CoA reductase 4 [Source:UniProtKB/Swiss-Prot;Acc:Q9LXN3]
AT5G49350	0.280317	-1.83487	0.0457223	Down		Glycine-rich protein family [Source:TAIR;Acc:AT5G49350]
AT4G19690	0.27941	-1.83954	1.19523e-05	Down	IRT1	Fe(2+) transport protein 1 [Source:UniProtKB/Swiss-Prot;Acc:Q38856]
AT3G22840	0.27907	-1.8413	1.07797e-05	Down	ELIP1	Early light-induced protein 1, chloroplastic [Source:UniProtKB/Swiss-Prot;Acc:P93735]
AT1G78780	0.277737	-1.84821	0.00332865	Down		pathogenesis-related family protein [Source:TAIR;Acc:AT1G78780]
AT5G51440	0.276722	-1.85349	0.0003177	Down	HSP23.5	23.5 kDa heat shock protein, mitochondrial [Source:UniProtKB/Swiss-Prot;Acc:Q9FGM9]
AT4G15480	0.275716	-1.85874	0.0142063	Down	UGT84A1	UDP-glycosyltransferase 84A1 [Source:UniProtKB/Swiss-Prot;Acc:Q5XF20]
AT1G08630	0.275557	-1.85958	0.036933	Down	THA1	Probable low-specificity L-threonine aldolase 1 [Source:UniProtKB/Swiss-Prot;Acc:Q8RXU4]
AT2G43610	0.275324	-1.8608	6.29937e-05	Down		Chitinase family protein [Source:TAIR;Acc:AT2G43610]
AT2G14510	0.274265	-1.86636	0.0442563	Down		Leucine-rich repeat receptor-like serine/threonine-protein kinase At2g14510 [Source:UniProtKB/Swiss-Prot;Acc:Q9ZQR3]
AT3G47790	0.272851	-1.87382	0.0107326	Down	ABCA8	ABC transporter A family member 8 [Source:UniProtKB/Swiss-Prot;Acc:Q8LPK0]
AT1G02920	0.272614	-1.87507	7.25646e-06	Down	GSTF7	Glutathione S-transferase F7 [Source:UniProtKB/Swiss-Prot;Acc:Q9SRY5]
AT2G01880	0.270879	-1.88428	0.0418028	Down	PAP7	Purple acid phosphatase 7 [Source:UniProtKB/Swiss-Prot;Acc:Q8S341]
AT4G31320	0.270601	-1.88576	0.014368	Down		SAUR-like auxin-responsive protein family [Source:TAIR;Acc:AT4G31320]
AT3G47640	0.270338	-1.88716	8.76305e-06	Down	BHLH47	Transcription factor bHLH47 [Source:UniProtKB/Swiss-Prot;Acc:Q9SN74]
AT1G35515	0.267576	-1.90198	0.0394833	Down	HOS10	high response to osmotic stress 10 [Source:TAIR;Acc:AT1G35515]
AT1G22065	0.267474	-1.90253	0.0178177	Down		unknown protein; FUNCTIONS IN: molecular_function unknown; INVOLVED IN: biological_process unknown; LOCATED IN: cellular_component unknown; BEST Arabidopsis thaliana protein match is: unknown protein (TAIR:AT1G77885.1); Has 30201 Blast hits to 17322 /.../ins in 780 species: Archae - 12; Bacteria - 1396; Metazoa - 17338; Fungi - 3422; Plants - 5037; Viruses - 0; Other Eukaryotes - 2996 (source: NC…
AT2G19900	0.267474	-1.90253	0.0178177	Down	NADP-ME1	NADP-dependent malic enzyme 1 [Source:UniProtKB/Swiss-Prot;Acc:O82191]
AT2G42850	0.266536	-1.9076	0.029111	Down	CYP718	cytochrome P450, family 718 [Source:TAIR;Acc:AT2G42850]
AT2G48140	0.266133	-1.90978	0.00374929	Down	EDA4	Bifunctional inhibitor/lipid-transfer protein/seed storage 2S albumin superfamily protein [Source:TAIR;Acc:AT2G48140]
AT5G41040	0.265823	-1.91146	8.45856e-06	Down	HHT1	Omega-hydroxypalmitate O-feruloyl transferase [Source:UniProtKB/Swiss-Prot;Acc:Q94CD1]
AT5G40590	0.265787	-1.91166	0.0214173	Down		Cysteine/Histidine-rich C1 domain family protein [Source:TAIR;Acc:AT5G40590]
AT2G30766	0.265723	-1.912	4.90113e-06	Down		unknown protein; FUNCTIONS IN: molecular_function unknown; INVOLVED IN: biological_process unknown; LOCATED IN: cellular_component unknown; Has 30201 Blast hits to 17322 proteins in 780 species: Archae - 12; Bacteria - 1396; Metazoa - 17338; Fungi - /.../ Plants - 5037; Viruses - 0; Other Eukaryotes - 2996 (source: NCBI BLink). [Source:TAIR;Acc:AT2G30766]
AT3G50300	0.265418	-1.91366	0.00212525	Down		HXXXD-type acyl-transferase family protein [Source:TAIR;Acc:AT3G50300]
AT3G50260	0.264511	-1.9186	0.0402721	Down	ERF011	Ethylene-responsive transcription factor ERF011 [Source:UniProtKB/Swiss-Prot;Acc:Q9SNE1]
AT3G47220	0.264352	-1.91947	0.0372906	Down	PLC9	Phosphoinositide phospholipase C 9 [Source:UniProtKB/Swiss-Prot;Acc:Q6NMA7]
AT5G37550	0.264075	-1.92098	0.0320436	Down		unknown protein; BEST Arabidopsis thaliana protein match is: unknown protein (TAIR:AT1G66190.1); Has 1807 Blast hits to 1807 proteins in 277 species: Archae - 0; Bacteria - 0; Metazoa - 736; Fungi - 347; Plants - 385; Viruses - 0; Other Eukaryotes - /.../source: NCBI BLink). [Source:TAIR;Acc:AT5G37550]
AT5G24230	0.263954	-1.92164	0.0297284	Down		Lipase class 3-related protein [Source:TAIR;Acc:AT5G24230]
AT5G07475	0.263476	-1.92426	0.0203314	Down		Cupredoxin superfamily protein [Source:TAIR;Acc:AT5G07475]
AT2G05540	0.261682	-1.93411	3.94006e-06	Down		Glycine-rich protein family [Source:TAIR;Acc:AT2G05540]
AT2G35380	0.261205	-1.93675	0.00192007	Down	PER20	Peroxidase 20 [Source:UniProtKB/Swiss-Prot;Acc:Q9SLH7]
AT2G46495	0.261205	-1.93675	0.026148	Down	ATL21A	Putative RING-H2 finger protein ATL21A [Source:UniProtKB/Swiss-Prot;Acc:P0CH01]
AT5G10410	0.261205	-1.93675	0.0242664	Down		Putative clathrin assembly protein At5g10410 [Source:UniProtKB/Swiss-Prot;Acc:Q8H0W9]
AT5G45070	0.259967	-1.9436	0.000144708	Down	PP2A8	Protein PHLOEM PROTEIN 2-LIKE A8 [Source:UniProtKB/Swiss-Prot;Acc:Q9FHE9]
AT5G07390	0.258972	-1.94913	0.018315	Down	RBOHA	Respiratory burst oxidase homolog protein A [Source:UniProtKB/Swiss-Prot;Acc:O81209]
AT1G22230	0.258396	-1.95234	0.0286885	Down		unknown protein; LOCATED IN: chloroplast; BEST Arabidopsis thaliana protein match is: unknown protein (TAIR:AT1G78110.1); Has 2358 Blast hits to 1759 proteins in 159 species: Archae - 2; Bacteria - 36; Metazoa - 1046; Fungi - 203; Plants - 157; Viru /.../72; Other Eukaryotes - 842 (source: NCBI BLink). [Source:TAIR;Acc:AT1G22230]
AT2G41660	0.257915	-1.95503	0.00018382	Down	MIZ1	Protein MIZU-KUSSEI 1 [Source:UniProtKB/Swiss-Prot;Acc:O22227]
AT4G16146	0.257722	-1.95611	0.00942318	Down		cAMP-regulated phosphoprotein 19-related protein [Source:TAIR;Acc:AT4G16146]
AT3G59700	0.257186	-1.95911	0.0138053	Down	LECRK55	L-type lectin-domain containing receptor kinase V.5 [Source:UniProtKB/Swiss-Prot;Acc:Q96285]
AT5G44910	0.257186	-1.95911	0.0487419	Down		Toll-Interleukin-Resistance (TIR) domain family protein [Source:TAIR;Acc:AT5G44910]
AT5G10280	0.256622	-1.96228	0.00620511	Down	MYB92	myb domain protein 92 [Source:TAIR;Acc:AT5G10280]
AT5G06300	0.256456	-1.96322	0.000457311	Down	LOG7	Cytokinin riboside 5'-monophosphate phosphoribohydrolase LOG7 [Source:UniProtKB/Swiss-Prot;Acc:Q8GW29]
AT1G02220	0.254936	-1.97179	1.08322e-05	Down	NAC003	NAC domain-containing protein 3 [Source:UniProtKB/Swiss-Prot;Acc:Q5PP28]
AT4G30420	0.253742	-1.97857	0.0423263	Down		WAT1-related protein At4g30420 [Source:UniProtKB/Swiss-Prot;Acc:Q9M0B8]
AT5G57220	0.252886	-1.98344	0.00754277	Down	CYP81F2	cytochrome P450, family 81, subfamily F, polypeptide 2 [Source:TAIR;Acc:AT5G57220]
AT3G11430	0.25244	-1.98599	0.00875142	Down	GPAT5	Glycerol-3-phosphate acyltransferase 5 [Source:UniProtKB/Swiss-Prot;Acc:Q9CAY3]
AT3G23510	0.2524	-1.98622	0.00501372	Down		Cyclopropane-fatty-acyl-phospholipid synthase [Source:TAIR;Acc:AT3G23510]
AT5G02780	0.251286	-1.9926	0.00179624	Down	GSTL1	Glutathione S-transferase L1 [Source:UniProtKB/Swiss-Prot;Acc:Q6NLB0]
AT1G14780	0.251158	-1.99333	0.0210611	Down		MACPF domain-containing protein At1g14780 [Source:UniProtKB/Swiss-Prot;Acc:Q8L612]
AT1G05680	0.25086	-1.99505	0.000130185	Down	UGT74E2	UDP-glycosyltransferase 74E2 [Source:UniProtKB/Swiss-Prot;Acc:Q9SYK9]
AT2G29460	0.250757	-1.99564	0.0137628	Down	GSTU4	Glutathione S-transferase U4 [Source:UniProtKB/Swiss-Prot;Acc:Q9ZW27]
AT1G78990	0.25009	-1.99948	0.00397772	Down		HXXXD-type acyl-transferase family protein [Source:TAIR;Acc:AT1G78990]
AT5G13170	0.249445	-2.0032	8.82815e-06	Down	SWEET15	Bidirectional sugar transporter SWEET15 [Source:UniProtKB/Swiss-Prot;Acc:Q9FY94]
AT3G17110	0.249332	-2.00386	0.0280011	Down
AT1G68850	0.248767	-2.00714	0.00563259	Down	PER11	Peroxidase 11 [Source:UniProtKB/Swiss-Prot;Acc:Q96519]
AT4G27410	0.24849	-2.00874	8.99541e-06	Down	NAC072	NAC domain-containing protein 72 [Source:UniProtKB/Swiss-Prot;Acc:Q93VY3]
AT2G17500	0.248168	-2.01061	1.72106e-06	Down		Auxin efflux carrier family protein [Source:TAIR;Acc:AT2G17500]
AT1G30720	0.246693	-2.01921	0.000675949	Down		FAD-binding Berberine family protein [Source:TAIR;Acc:AT1G30720]
AT3G61410	0.24642	-2.02081	0.018886	Down		BEST Arabidopsis thaliana protein match is: U-box domain-containing protein kinase family protein (TAIR:AT2G45910.1); Has 232 Blast hits to 229 proteins in 13 species: Archae - 0; Bacteria - 0; Metazoa - 13; Fungi - 0; Plants - 218; Viruses - 0; Oth /.../aryotes - 1 (source: NCBI BLink). [Source:TAIR;Acc:AT3G61410]
AT3G22600	0.244136	-2.03424	2.53875e-06	Down		Bifunctional inhibitor/lipid-transfer protein/seed storage 2S albumin superfamily protein [Source:TAIR;Acc:AT3G22600]
AT2G22510	0.243791	-2.03628	0.000190329	Down		hydroxyproline-rich glycoprotein family protein [Source:TAIR;Acc:AT2G22510]
AT5G37990	0.24362	-2.0373	1.70531e-06	Down		S-adenosyl-L-methionine-dependent methyltransferases superfamily protein [Source:TAIR;Acc:AT5G37990]
AT3G13610	0.243545	-2.03774	2.56574e-06	Down	F6'H1	Feruloyl CoA ortho-hydroxylase 1 [Source:UniProtKB/Swiss-Prot;Acc:Q9LHN8]
AT3G54420	0.242712	-2.04268	5.1888e-05	Down	ATEP3	homolog of carrot EP3-3 chitinase [Source:TAIR;Acc:AT3G54420]
AT2G23540	0.242398	-2.04455	5.59196e-06	Down		GDSL esterase/lipase At2g23540 [Source:UniProtKB/Swiss-Prot;Acc:O80470]
AT1G51820	0.241112	-2.05222	0.0307365	Down		Probable LRR receptor-like serine/threonine-protein kinase At1g51820 [Source:UniProtKB/Swiss-Prot;Acc:C0LGG3]
AT2G37440	0.241112	-2.05222	0.0307365	Down		DNAse I-like superfamily protein [Source:TAIR;Acc:AT2G37440]
AT3G24460	0.240881	-2.05361	6.88117e-06	Down		Serinc-domain containing serine and sphingolipid biosynthesis protein [Source:TAIR;Acc:AT3G24460]
AT2G43570	0.240806	-2.05406	2.2737e-05	Down	CHI	chitinase, putative [Source:TAIR;Acc:AT2G43570]
AT4G22070	0.240583	-2.05539	0.00661336	Down	WRKY31	Probable WRKY transcription factor 31 [Source:UniProtKB/Swiss-Prot;Acc:Q93WT0]
AT5G48430	0.240114	-2.05821	0.00544792	Down		Eukaryotic aspartyl protease family protein [Source:TAIR;Acc:AT5G48430]
AT4G19680	0.238816	-2.06603	0.0353557	Down	IRT2	Fe(2+) transport protein 2 [Source:UniProtKB/Swiss-Prot;Acc:O81850]
AT3G22620	0.238313	-2.06907	2.51994e-06	Down		Bifunctional inhibitor/lipid-transfer protein/seed storage 2S albumin superfamily protein [Source:TAIR;Acc:AT3G22620]
AT5G26920	0.238232	-2.06956	0.000378045	Down	CBP60G	Calmodulin-binding protein 60 G [Source:UniProtKB/Swiss-Prot;Acc:F4K2R6]
AT2G39518	0.237929	-2.0714	0.0183802	Down		CASP-like protein 4D2 [Source:UniProtKB/Swiss-Prot;Acc:Q56X75]
AT4G36610	0.237763	-2.0724	0.000341652	Down		alpha/beta-Hydrolases superfamily protein [Source:TAIR;Acc:AT4G36610]
AT5G48410	0.237459	-2.07425	0.0151616	Down	GLR1.3	Glutamate receptor 1.3 [Source:UniProtKB/Swiss-Prot;Acc:Q9FH75]
AT5G09930	0.23706	-2.07668	0.0124596	Down	ABCF2	ABC transporter F family member 2 [Source:UniProtKB/Swiss-Prot;Acc:Q9FIB4]
AT3G60140	0.236563	-2.0797	0.016246	Down	BGLU30	Beta-glucosidase 30 [Source:UniProtKB/Swiss-Prot;Acc:Q9M1C9]
AT1G24580	0.23371	-2.09721	0.0290827	Down		RING/U-box superfamily protein [Source:TAIR;Acc:AT1G24580]
AT2G26480	0.233417	-2.09902	0.0198181	Down	UGT76D1	UDP-glycosyltransferase 76D1 [Source:UniProtKB/Swiss-Prot;Acc:O48715]
AT5G19040	0.233142	-2.10072	0.0111721	Down	IPT5	Adenylate isopentenyltransferase 5, chloroplastic [Source:UniProtKB/Swiss-Prot;Acc:Q94ID2]
AT5G40010	0.232182	-2.10667	0.0471382	Down	AATP1	AAA-ATPase 1 [Source:TAIR;Acc:AT5G40010]
AT2G46940	0.231353	-2.11183	0.00715437	Down		unknown protein; BEST Arabidopsis thaliana protein match is: unknown protein (TAIR:AT3G62070.1); Has 143 Blast hits to 141 proteins in 14 species: Archae - 0; Bacteria - 0; Metazoa - 4; Fungi - 0; Plants - 139; Viruses - 0; Other Eukaryotes - 0 (sou /.../CBI BLink). [Source:TAIR;Acc:AT2G46940]
AT2G42060	0.231066	-2.11362	0.01553	Down		Cysteine/Histidine-rich C1 domain family protein [Source:TAIR;Acc:AT2G42060]
AT2G45130	0.230214	-2.11895	0.0408247	Down	SPX3	SPX domain-containing protein 3 [Source:UniProtKB/Swiss-Prot;Acc:Q5PP62]
AT4G07820	0.228793	-2.12789	0.00727843	Down		CAP (Cysteine-rich secretory proteins, Antigen 5, and Pathogenesis-related 1 protein) superfamily protein [Source:TAIR;Acc:AT4G07820]
AT4G03540	0.228554	-2.12939	0.0355659	Down		CASP-like protein 1C1 [Source:UniProtKB/Swiss-Prot;Acc:Q9ZT81]
AT4G25250	0.228554	-2.12939	0.0176531	Down		Plant invertase/pectin methylesterase inhibitor superfamily protein [Source:TAIR;Acc:AT4G25250]
AT4G14370	0.227717	-2.13469	0.0256611	Down		Disease resistance protein (TIR-NBS-LRR class) family [Source:TAIR;Acc:AT4G14370]
AT3G06390	0.226706	-2.14111	0.0138702	Down		CASP-like protein 1D2 [Source:UniProtKB/Swiss-Prot;Acc:Q9SQU2]
AT5G62480	0.226654	-2.14144	0.00229533	Down	GSTU9	Glutathione S-transferase U9 [Source:UniProtKB/Swiss-Prot;Acc:Q9FUT0]
AT2G39410	0.225907	-2.1462	0.0273512	Down		alpha/beta-Hydrolases superfamily protein [Source:TAIR;Acc:AT2G39410]
AT3G44326	0.225353	-2.14974	0.0470638	Down		F-box protein At3g44326 [Source:UniProtKB/Swiss-Prot;Acc:Q2V3R1]
AT5G40780	0.224926	-2.15248	0.000347266	Down	LHT1	Lysine histidine transporter 1 [Source:UniProtKB/Swiss-Prot;Acc:Q9FKS8]
AT2G18050	0.224473	-2.15539	0.000621049	Down	HIS1-3	histone H1-3 [Source:TAIR;Acc:AT2G18050]
AT3G56260	0.22389	-2.15914	0.00453091	Down		unknown protein; Has 20 Blast hits to 19 proteins in 11 species: Archae - 0; Bacteria - 0; Metazoa - 4; Fungi - 2; Plants - 10; Viruses - 0; Other Eukaryotes - 4 (source: NCBI BLink). [Source:TAIR;Acc:AT3G56260]
AT1G74770	0.223444	-2.16201	1.23807e-06	Down		zinc ion binding [Source:TAIR;Acc:AT1G74770]
AT4G23700	0.22172	-2.17319	2.43354e-06	Down	CHX17	Cation/H(+) antiporter 17 [Source:UniProtKB/Swiss-Prot;Acc:Q9SUQ7]
AT5G53450	0.221634	-2.17375	5.37097e-07	Down	PAP14	Probable plastid-lipid-associated protein 14, chloroplastic [Source:UniProtKB/Swiss-Prot;Acc:Q9LV04]
AT1G78340	0.221239	-2.17632	1.81393e-06	Down	GSTU22	Glutathione S-transferase U22 [Source:UniProtKB/Swiss-Prot;Acc:Q8GYM1]
AT5G17460	0.220947	-2.17822	0.000361505	Down		unknown protein; FUNCTIONS IN: molecular_function unknown; INVOLVED IN: response to salt stress; LOCATED IN: mitochondrion; Has 30201 Blast hits to 17322 proteins in 780 species: Archae - 12; Bacteria - 1396; Metazoa - 17338; Fungi - 3422; Plants - /.../Viruses - 0; Other Eukaryotes - 2996 (source: NCBI BLink). [Source:TAIR;Acc:AT5G17460]
AT1G19020	0.219962	-2.18467	0.0103649	Down		unknown protein; BEST Arabidopsis thaliana protein match is: unknown protein (TAIR:AT3G48180.1); Has 88 Blast hits to 88 proteins in 15 species: Archae - 0; Bacteria - 0; Metazoa - 0; Fungi - 0; Plants - 88; Viruses - 0; Other Eukaryotes - 0 (source /.../ BLink). [Source:TAIR;Acc:AT1G19020]
AT1G56320	0.219962	-2.18467	0.0157527	Down		BEST Arabidopsis thaliana protein match is: Glycine-rich protein family (TAIR:AT5G49350.2); Has 60 Blast hits to 60 proteins in 12 species: Archae - 0; Bacteria - 0; Metazoa - 0; Fungi - 0; Plants - 60; Viruses - 0; Other Eukaryotes - 0 (source: NCB /.../k). [Source:TAIR;Acc:AT1G56320]
AT1G30730	0.219193	-2.18973	0.00526414	Down		FAD-binding Berberine family protein [Source:TAIR;Acc:AT1G30730]
AT5G49340	0.219075	-2.1905	0.0330624	Down	TBL4	Protein trichome birefringence-like 4 [Source:UniProtKB/Swiss-Prot;Acc:Q9FJ06]
AT2G28160	0.218571	-2.19382	2.25213e-05	Down	FIT	Transcription factor FER-LIKE IRON DEFICIENCY-INDUCED TRANSCRIPTION FACTOR [Source:UniProtKB/Swiss-Prot;Acc:Q0V7X4]
AT4G15417	0.217671	-2.19978	0.046741	Down	ATRTL1	RNAse II-like 1 [Source:TAIR;Acc:AT4G15417]
AT5G43370	0.215929	-2.21137	0.00418583	Down	PHT1-2	Probable inorganic phosphate transporter 1-2 [Source:UniProtKB/Swiss-Prot;Acc:Q96243]
AT4G33550	0.213713	-2.22625	0.000162028	Down		Bifunctional inhibitor/lipid-transfer protein/seed storage 2S albumin superfamily protein [Source:TAIR;Acc:AT4G33550]
AT2G03360	0.213228	-2.22953	0.0431667	Down		Glycosyltransferase family 61 protein [Source:TAIR;Acc:AT2G03360]
AT1G30700	0.212957	-2.23137	4.09981e-07	Down		FAD-binding Berberine family protein [Source:TAIR;Acc:AT1G30700]
AT2G29350	0.212834	-2.2322	0.0104623	Down	SAG13	Senescence-associated protein 13 [Source:UniProtKB/Swiss-Prot;Acc:Q9ZW18]
AT5G51160	0.212834	-2.2322	0.0374696	Down		Ankyrin repeat family protein [Source:TAIR;Acc:AT5G51160]
AT2G44010	0.211312	-2.24255	0.0156695	Down		unknown protein; BEST Arabidopsis thaliana protein match is: unknown protein (TAIR:AT3G59880.1); Has 18 Blast hits to 18 proteins in 7 species: Archae - 0; Bacteria - 0; Metazoa - 0; Fungi - 0; Plants - 18; Viruses - 0; Other Eukaryotes - 0 (source: /.../BLink). [Source:TAIR;Acc:AT2G44010]
AT1G27730	0.210797	-2.24607	0.00877687	Down	ZAT10	Zinc finger protein ZAT10 [Source:UniProtKB/Swiss-Prot;Acc:Q96289]
AT5G61600	0.210467	-2.24833	0.00482102	Down	ERF104	Ethylene-responsive transcription factor ERF104 [Source:UniProtKB/Swiss-Prot;Acc:Q9FKG1]
AT1G51640	0.208964	-2.25867	0.0461169	Down	ATEXO70G2	exocyst subunit exo70 family protein G2 [Source:TAIR;Acc:AT1G51640]
AT3G18250	0.208964	-2.25867	0.0398748	Down		Putative membrane lipoprotein [Source:TAIR;Acc:AT3G18250]
AT5G59590	0.208964	-2.25867	0.0398748	Down	UGT76E2	UDP-glycosyltransferase 76E2 [Source:UniProtKB/Swiss-Prot;Acc:Q9LTH2]
AT4G30460	0.208459	-2.26217	4.80959e-07	Down		glycine-rich protein [Source:TAIR;Acc:AT4G30460]
AT5G13900	0.206021	-2.27914	0.0221184	Down	VAS	Lipid transfer-like protein VAS [Source:UniProtKB/Swiss-Prot;Acc:Q9FFY3]
AT4G01630	0.204867	-2.28724	0.0104031	Down	EXPA17	Putative expansin-A17 [Source:UniProtKB/Swiss-Prot;Acc:Q9ZSI1]
AT5G25250	0.204421	-2.29038	0.01303	Down	FLOT1	Flotillin-like protein 1 [Source:UniProtKB/Swiss-Prot;Acc:Q501E6]
AT5G23190	0.203867	-2.2943	7.53714e-05	Down	CYP86B1	Cytochrome P450 86B1 [Source:UniProtKB/Swiss-Prot;Acc:Q9FMY1]
AT5G59220	0.203867	-2.2943	0.00228615	Down	HAI1	Probable protein phosphatase 2C 78 [Source:UniProtKB/Swiss-Prot;Acc:Q9FIF5]
AT5G60280	0.203536	-2.29664	0.0183786	Down	LECRK18	L-type lectin-domain containing receptor kinase I.8 [Source:UniProtKB/Swiss-Prot;Acc:Q9LSR9]
AT1G54890	0.203159	-2.29932	0.0206706	Down		Late embryogenesis abundant (LEA) protein-related [Source:TAIR;Acc:AT1G54890]
AT2G43510	0.201434	-2.31162	2.1426e-06	Down	ATTI1	Defensin-like protein 195 [Source:UniProtKB/Swiss-Prot;Acc:Q42328]
AT4G31870	0.201245	-2.31298	2.5416e-05	Down	GPX7	Putative glutathione peroxidase 7, chloroplastic [Source:UniProtKB/Swiss-Prot;Acc:Q9SZ54]
At3g44310	0.200072	-2.32141	0.0390396	Down	NIT1	Nitrilase1 [Source:UniProtKB/TrEMBL;Acc:C0SVD5]
AT1G29640	0.199878	-2.3228	0.00694874	Down		Protein of unknown function, DUF584 [Source:TAIR;Acc:AT1G29640]
AT5G48010	0.199589	-2.32489	5.88221e-07	Down	THAS1	Thalianol synthase [Source:UniProtKB/Swiss-Prot;Acc:Q9FI37]
AT4G17215	0.197836	-2.33763	0.00174214	Down		Pollen Ole e 1 allergen and extensin family protein [Source:TAIR;Acc:AT4G17215]
AT1G26380	0.196974	-2.34392	0.00550776	Down		FAD-binding Berberine family protein [Source:TAIR;Acc:AT1G26380]
AT3G63380	0.196367	-2.34838	0.000144887	Down	ACA12	Calcium-transporting ATPase 12, plasma membrane-type [Source:UniProtKB/Swiss-Prot;Acc:Q9LY77]
AT5G48400	0.195904	-2.35178	0.0101832	Down	GLR1.2	Glutamate receptor 1.2 [Source:UniProtKB/Swiss-Prot;Acc:Q9LV72]
AT5G67430	0.195904	-2.35178	0.0101832	Down		Acyl-CoA N-acyltransferases (NAT) superfamily protein [Source:TAIR;Acc:AT5G67430]
AT2G15220	0.194623	-2.36124	1.09796e-05	Down		Plant basic secretory protein (BSP) family protein [Source:TAIR;Acc:AT2G15220]
AT1G53625	0.193485	-2.36971	0.0290952	Down		unknown protein; Has 29996 Blast hits to 6987 proteins in 655 species: Archae - 23; Bacteria - 6686; Metazoa - 10521; Fungi - 1178; Plants - 7439; Viruses - 681; Other Eukaryotes - 3468 (source: NCBI BLink). [Source:TAIR;Acc:AT1G53625]
AT2G26560	0.192467	-2.37732	0.000909419	Down	PLP2	Patatin-like protein 2 [Source:UniProtKB/Swiss-Prot;Acc:O48723]
AT5G25260	0.19155	-2.38421	0.0238499	Down	FLOT2	Flotillin-like protein 2 [Source:UniProtKB/Swiss-Prot;Acc:Q4V3D6]
AT1G52690	0.189967	-2.39618	0.0378605	Down		Late embryogenesis abundant protein (LEA) family protein [Source:TAIR;Acc:AT1G52690]
AT4G05100	0.188957	-2.40387	0.00939845	Down	AtMYB74	myb domain protein 74 [Source:TAIR;Acc:AT4G05100]
AT5G62165	0.188539	-2.40707	0.00345228	Down	AGL42	AGAMOUS-like 42 [Source:TAIR;Acc:AT5G62165]
AT1G49960	0.18841	-2.40805	0.000956704	Down	NAT4	Nucleobase-ascorbate transporter 4 [Source:UniProtKB/Swiss-Prot;Acc:P93039]
AT1G26410	0.187833	-2.41248	0.010439	Down		FAD-binding Berberine family protein [Source:TAIR;Acc:AT1G26410]
AT1G34420	0.187532	-2.41479	0.0436908	Down		leucine-rich repeat transmembrane protein kinase family protein [Source:TAIR;Acc:AT1G34420]
AT1G69480	0.187244	-2.41701	0.00010899	Down	PHO1-H10	Phosphate transporter PHO1 homolog 10 [Source:UniProtKB/Swiss-Prot;Acc:Q6R8G0]
AT1G69260	0.187183	-2.41748	5.88476e-05	Down	AFP1	Ninja-family protein AFP1 [Source:UniProtKB/Swiss-Prot;Acc:Q9LQ98]
AT1G05660	0.186205	-2.42503	0.00747507	Down		Pectin lyase-like superfamily protein [Source:TAIR;Acc:AT1G05660]
AT4G26200	0.186064	-2.42613	0.0153393	Down	ACS7	1-aminocyclopropane-1-carboxylate synthase 7 [Source:UniProtKB/Swiss-Prot;Acc:Q9STR4]
AT4G23450	0.181708	-2.46031	0.0159067	Down	AIRP1	RING/U-box superfamily protein [Source:TAIR;Acc:AT4G23450]
AT4G23493	0.181708	-2.46031	0.0159067	Down		unknown protein; Has 30201 Blast hits to 17322 proteins in 780 species: Archae - 12; Bacteria - 1396; Metazoa - 17338; Fungi - 3422; Plants - 5037; Viruses - 0; Other Eukaryotes - 2996 (source: NCBI BLink). [Source:TAIR;Acc:AT4G23493]
AT5G59510	0.181708	-2.46031	0.0318116	Down	RTFL5	ROTUNDIFOLIA like 5 [Source:TAIR;Acc:AT5G59510]
AT1G34670	0.180469	-2.47018	0.00527424	Down	AtMYB93	myb domain protein 93 [Source:TAIR;Acc:AT1G34670]
AT1G72125	0.180141	-2.4728	0.0212957	Down	NPF5.13	Protein NRT1/ PTR FAMILY 5.13 [Source:UniProtKB/Swiss-Prot;Acc:Q0WSZ6]
AT3G21352	0.179112	-2.48107	0.0461107	Down		unknown protein; FUNCTIONS IN: molecular_function unknown; INVOLVED IN: biological_process unknown; LOCATED IN: endomembrane system; BEST Arabidopsis thaliana protein match is: unknown protein (TAIR:AT3G21351.1); Has 26 Blast hits to 26 proteins in /.../ies: Archae - 0; Bacteria - 0; Metazoa - 0; Fungi - 0; Plants - 26; Viruses - 0; Other Eukaryotes - 0 (source: NCBI BLink). [Source:TAIR;Acc:AT3G…
AT5G41750	0.179112	-2.48107	0.00583189	Down		Disease resistance protein (TIR-NBS-LRR class) family [Source:TAIR;Acc:AT5G41750]
AT1G63410	0.177842	-2.49134	0.0291754	Down		Protein of unknown function (DUF567) [Source:TAIR;Acc:AT1G63410]
AT3G02850	0.177518	-2.49396	0.000387746	Down	SKOR	Potassium channel SKOR [Source:UniProtKB/Swiss-Prot;Acc:Q9M8S6]
AT1G67920	0.177422	-2.49474	0.0238406	Down		unknown protein; BEST Arabidopsis thaliana protein match is: unknown protein (TAIR:AT1G24600.1); Has 22 Blast hits to 22 proteins in 5 species: Archae - 0; Bacteria - 0; Metazoa - 0; Fungi - 0; Plants - 22; Viruses - 0; Other Eukaryotes - 0 (source: /.../BLink). [Source:TAIR;Acc:AT1G67920]
AT2G22630	0.177422	-2.49474	0.0238406	Down	AGL17	Agamous-like MADS-box protein AGL17 [Source:UniProtKB/Swiss-Prot;Acc:Q38840]
AT3G46700	0.176973	-2.4984	3.77925e-05	Down	UGT76E3	UDP-glycosyltransferase 76E3 [Source:UniProtKB/Swiss-Prot;Acc:Q494Q1]
AT5G59820	0.175305	-2.51206	0.00161217	Down	ZAT12	Zinc finger protein ZAT12 [Source:UniProtKB/Swiss-Prot;Acc:Q42410]
AT4G20390	0.174799	-2.51623	9.50233e-05	Down		CASP-like protein 1B2 [Source:UniProtKB/Swiss-Prot;Acc:Q9SUP0]
AT3G29575	0.174676	-2.51725	2.35749e-05	Down	AFP3	Ninja-family protein AFP3 [Source:UniProtKB/Swiss-Prot;Acc:Q94F39]
AT2G01530	0.174137	-2.52171	2.30718e-07	Down	MLP329	MLP-like protein 329 [Source:UniProtKB/Swiss-Prot;Acc:Q9ZVF2]
AT1G49570	0.173432	-2.52756	7.78121e-07	Down	PER10	Peroxidase 10 [Source:UniProtKB/Swiss-Prot;Acc:Q9FX85]
AT1G56650	0.173287	-2.52876	0.00034388	Down	MYB75	Transcription factor MYB75 [Source:UniProtKB/Swiss-Prot;Acc:Q9FE25]
AT5G09530	0.172605	-2.53445	3.93199e-09	Down		hydroxyproline-rich glycoprotein family protein [Source:TAIR;Acc:AT5G09530]
AT1G10480	0.172446	-2.53578	0.00532176	Down	ZFP5	Zinc finger protein 5 [Source:UniProtKB/Swiss-Prot;Acc:Q39264]
AT5G09520	0.172088	-2.53878	0.000825783	Down		hydroxyproline-rich glycoprotein family protein [Source:TAIR;Acc:AT5G09520]
AT1G36622	0.171282	-2.54556	0.0168821	Down		unknown protein; LOCATED IN: endomembrane system; BEST Arabidopsis thaliana protein match is: unknown protein (TAIR:AT1G36640.1); Has 12 Blast hits to 12 proteins in 2 species: Archae - 0; Bacteria - 0; Metazoa - 0; Fungi - 0; Plants - 12; Viruses - /.../her Eukaryotes - 0 (source: NCBI BLink). [Source:TAIR;Acc:AT1G36622]
AT3G49760	0.169015	-2.56478	0.0131524	Down	AtbZIP5	basic leucine-zipper 5 [Source:TAIR;Acc:AT3G49760]
AT5G43580	0.168225	-2.57154	7.3521e-09	Down		Serine protease inhibitor, potato inhibitor I-type family protein [Source:TAIR;Acc:AT5G43580]
AT1G73260	0.167911	-2.57423	2.15955e-09	Down	ATKTI1	kunitz trypsin inhibitor 1 [Source:TAIR;Acc:AT1G73260]
AT5G43290	0.166565	-2.58584	0.0122152	Down	WRKY49	Probable WRKY transcription factor 49 [Source:UniProtKB/Swiss-Prot;Acc:Q9FHR7]
AT4G13620	0.166431	-2.587	0.0035327	Down	ERF062	Ethylene-responsive transcription factor ERF062 [Source:UniProtKB/Swiss-Prot;Acc:Q9SVQ0]
AT1G03990	0.166221	-2.58882	0.0275355	Down	FAO1	Long-chain-alcohol oxidase FAO1 [Source:UniProtKB/Swiss-Prot;Acc:Q9ZWB9]
AT3G55150	0.165999	-2.59075	0.00412822	Down	ATEXO70H1	exocyst subunit exo70 family protein H1 [Source:TAIR;Acc:AT3G55150]
AT2G27389	0.164971	-2.59971	0.0341942	Down		unknown protein; LOCATED IN: endomembrane system. [Source:TAIR;Acc:AT2G27389]
AT4G14630	0.164424	-2.60451	3.70759e-07	Down	GLP9	Germin-like protein subfamily 1 member 8 [Source:UniProtKB/Swiss-Prot;Acc:Q9LEA7]
AT5G19890	0.164413	-2.6046	0.000309619	Down	PER59	Peroxidase 59 [Source:UniProtKB/Swiss-Prot;Acc:Q39034]
AT1G61800	0.164063	-2.60768	5.46347e-06	Down	GPT2	Glucose-6-phosphate/phosphate translocator 2, chloroplastic [Source:UniProtKB/Swiss-Prot;Acc:Q94B38]
AT1G64000	0.163253	-2.61482	0.0435234	Down	WRKY56	Probable WRKY transcription factor 56 [Source:UniProtKB/Swiss-Prot;Acc:Q8VWQ4]
AT4G13800	0.163253	-2.61482	0.0021239	Down		Probable magnesium transporter NIPA2 [Source:UniProtKB/Swiss-Prot;Acc:B3LFA3]
AT3G53150	0.162829	-2.61857	0.00897835	Down	UGT73D1	UDP-glycosyltransferase 73D1 [Source:UniProtKB/Swiss-Prot;Acc:Q9SCP6]
AT5G24780	0.162688	-2.61982	3.00949e-05	Down	VSP1	Vegetative storage protein 1 [Source:UniProtKB/Swiss-Prot;Acc:O49195]
AT1G80340	0.162127	-2.6248	0.00292052	Down	GA3OX2	Gibberellin 3-beta-dioxygenase 2 [Source:UniProtKB/Swiss-Prot;Acc:Q9ZT84]
AT1G33030	0.158306	-2.65921	0.0390572	Down		O-methyltransferase family protein [Source:TAIR;Acc:AT1G33030]
AT5G11210	0.157709	-2.66467	0.0174799	Down	ATGLR2.5	glutamate receptor 2.5 [Source:TAIR;Acc:AT5G11210]
AT5G15500	0.156723	-2.67371	0.0281044	Down		Ankyrin repeat family protein [Source:TAIR;Acc:AT5G15500]
AT5G41570	0.156723	-2.67371	0.0281044	Down	WRKY24	Probable WRKY transcription factor 24 [Source:UniProtKB/Swiss-Prot;Acc:Q9FFS3]
AT2G42540	0.155611	-2.68398	7.77071e-06	Down	COR15A	Protein COLD-REGULATED 15A, chloroplastic [Source:UniProtKB/Swiss-Prot;Acc:Q42512]
AT4G14690	0.153936	-2.6996	4.44389e-10	Down	ELIP2	Early light-induced protein 2, chloroplastic [Source:UniProtKB/Swiss-Prot;Acc:Q94K66]
AT2G41280	0.15365	-2.70228	0.0350807	Down	M10	late embryogenesis abundant protein (M10) / LEA protein M10 [Source:TAIR;Acc:AT2G41280]
AT1G65970	0.153494	-2.70374	1.97146e-09	Down	PRXIIC	Peroxiredoxin-2C [Source:UniProtKB/Swiss-Prot;Acc:Q9SRZ4]
AT4G34550	0.1529	-2.70934	0.0255021	Down		BEST Arabidopsis thaliana protein match is: F-box family protein (TAIR:AT2G16365.3); Has 37 Blast hits to 37 proteins in 8 species: Archae - 0; Bacteria - 0; Metazoa - 0; Fungi - 0; Plants - 37; Viruses - 0; Other Eukaryotes - 0 (source: NCBI BLink). [Source:TAIR;Acc:AT4G34550]
AT1G21550	0.152369	-2.71435	0.0191857	Down	CML44	Probable calcium-binding protein CML44 [Source:UniProtKB/Swiss-Prot;Acc:Q9LPK5]
AT4G31970	0.149999	-2.73698	0.000156834	Down	CYP82C2	Cytochrome P450 82C2 [Source:UniProtKB/Swiss-Prot;Acc:O49394]
AT2G16367	0.14926	-2.7441	0.0231539	Down
AT2G47780	0.14926	-2.7441	0.00041643	Down		REF/SRPP-like protein At2g47780 [Source:UniProtKB/Swiss-Prot;Acc:O82246]
AT3G19320	0.14926	-2.7441	0.0451255	Down		Leucine-rich repeat (LRR) family protein [Source:TAIR;Acc:AT3G19320]
AT3G46230	0.14926	-2.7441	0.0231539	Down	HSP17.4A	17.4 kDa class I heat shock protein [Source:UniProtKB/Swiss-Prot;Acc:P19036]
AT5G06090	0.14926	-2.7441	0.0135829	Down	GPAT7	Glycerol-3-phosphate acyltransferase 7 [Source:UniProtKB/Swiss-Prot;Acc:Q9LHS7]
AT5G35940	0.14926	-2.7441	0.0135829	Down	JAL41	Jacalin-related lectin 41 [Source:UniProtKB/Swiss-Prot;Acc:Q9FGC5]
AT1G47395	0.147317	-2.763	1.41983e-09	Down		unknown protein; FUNCTIONS IN: molecular_function unknown; INVOLVED IN: biological_process unknown; LOCATED IN: endomembrane system; BEST Arabidopsis thaliana protein match is: unknown protein (TAIR:AT1G47400.1); Has 9 Blast hits to 9 proteins in 2 /.../s: Archae - 0; Bacteria - 0; Metazoa - 0; Fungi - 0; Plants - 9; Viruses - 0; Other Eukaryotes - 0 (source: NCBI BLink). [Source:TAIR;Acc:AT1G473…
AT1G63580	0.145789	-2.77805	0.0210335	Down	CRRSP6	Probable cysteine-rich repeat secretory protein 6 [Source:UniProtKB/Swiss-Prot;Acc:Q9SH42]
AT4G04990	0.145789	-2.77805	0.000325352	Down		Protein of unknown function (DUF761) [Source:TAIR;Acc:AT4G04990]
AT1G01580	0.140027	-2.83622	4.71355e-10	Down	FRO2	Ferric reduction oxidase 2 [Source:UniProtKB/Swiss-Prot;Acc:P92949]
AT1G02310	0.139309	-2.84364	0.017385	Down	MAN1	Mannan endo-1,4-beta-mannosidase 1 [Source:UniProtKB/Swiss-Prot;Acc:Q9FZ29]
AT2G23910	0.139309	-2.84364	0.00138704	Down		NAD(P)-binding Rossmann-fold superfamily protein [Source:TAIR;Acc:AT2G23910]
AT3G53980	0.138759	-2.84935	1.26725e-10	Down		Bifunctional inhibitor/lipid-transfer protein/seed storage 2S albumin superfamily protein [Source:TAIR;Acc:AT3G53980]
AT1G68620	0.138338	-2.85373	9.1142e-06	Down	CXE6	Probable carboxylesterase 6 [Source:UniProtKB/Swiss-Prot;Acc:Q9SX25]
AT1G64110	0.137133	-2.86636	0.000347479	Down		P-loop containing nucleoside triphosphate hydrolases superfamily protein [Source:TAIR;Acc:AT1G64110]
AT1G74590	0.13645	-2.87355	1.38968e-05	Down	GSTU10	Glutathione S-transferase U10 [Source:UniProtKB/Swiss-Prot;Acc:Q9CA57]
AT2G43880	0.136281	-2.87535	0.0158173	Down		Pectin lyase-like superfamily protein [Source:TAIR;Acc:AT2G43880]
AT1G32350	0.134815	-2.89094	0.0316536	Down	AOX3	Ubiquinol oxidase 3, mitochondrial [Source:UniProtKB/Swiss-Prot;Acc:Q8LEE7]
AT3G09400	0.134815	-2.89094	0.0316536	Down	PLL3	Probable protein phosphatase 2C 36 [Source:UniProtKB/Swiss-Prot;Acc:Q9SR24]
AT4G09770	0.134815	-2.89094	0.0316536	Down		TRAF-like family protein [Source:TAIR;Acc:AT4G09770]
AT5G12340	0.132442	-2.91657	0.00568031	Down		unknown protein; BEST Arabidopsis thaliana protein match is: unknown protein (TAIR:AT1G28190.1); Has 30201 Blast hits to 17322 proteins in 780 species: Archae - 12; Bacteria - 1396; Metazoa - 17338; Fungi - 3422; Plants - 5037; Viruses - 0; Other Eu /.../es - 2996 (source: NCBI BLink). [Source:TAIR;Acc:AT5G12340]
AT1G77520	0.131779	-2.92381	1.68291e-06	Down		O-methyltransferase family protein [Source:TAIR;Acc:AT1G77520]
AT2G33790	0.131149	-2.93072	2.32568e-05	Down	AGP30	Non-classical arabinogalactan protein 30 [Source:UniProtKB/Swiss-Prot;Acc:P93013]
AT5G12270	0.130602	-2.93675	0.0463009	Down		2-oxoglutarate (2OG) and Fe(II)-dependent oxygenase superfamily protein [Source:TAIR;Acc:AT5G12270]
AT5G39670	0.130602	-2.93675	0.0017922	Down	CML45	Probable calcium-binding protein CML45 [Source:UniProtKB/Swiss-Prot;Acc:Q93Z27]
AT1G73220	0.129865	-2.94492	8.18618e-07	Down	2017-10-01	Organic cation/carnitine transporter 1 [Source:UniProtKB/Swiss-Prot;Acc:Q9CAT6]
AT2G41480	0.128731	-2.95756	8.70616e-07	Down	PER25	Peroxidase superfamily protein [Source:TAIR;Acc:AT2G41480]
AT3G24750	0.126645	-2.98114	0.0251367	Down		unknown protein; Has 25 Blast hits to 25 proteins in 12 species: Archae - 0; Bacteria - 8; Metazoa - 2; Fungi - 0; Plants - 15; Viruses - 0; Other Eukaryotes - 0 (source: NCBI BLink). [Source:TAIR;Acc:AT3G24750]
AT3G61390	0.126645	-2.98114	0.00594806	Down	PUB36	U-box domain-containing protein 36 [Source:UniProtKB/Swiss-Prot;Acc:Q8GZ84]
AT4G28110	0.126645	-2.98114	0.0251367	Down	AtMYB41	myb domain protein 41 [Source:TAIR;Acc:AT4G28110]
AT5G13580	0.126405	-2.98387	9.75585e-09	Down	ABCG6	ABC transporter G family member 6 [Source:UniProtKB/Swiss-Prot;Acc:Q9FNB5]
AT3G50400	0.12622	-2.98599	0.000335633	Down		GDSL esterase/lipase At3g50400 [Source:UniProtKB/Swiss-Prot;Acc:Q9M2R9]
AT1G13520	0.125084	-2.99903	0.000411236	Down		Protein of unknown function (DUF1262) [Source:TAIR;Acc:AT1G13520]
AT2G33380	0.124974	-3.0003	2.99784e-11	Down	PXG3	Probable peroxygenase 3 [Source:UniProtKB/Swiss-Prot;Acc:O22788]
AT1G72490	0.120094	-3.05776	0.000108058	Down		unknown protein; BEST Arabidopsis thaliana protein match is: unknown protein (TAIR:AT1G17400.1); Has 75 Blast hits to 75 proteins in 21 species: Archae - 0; Bacteria - 0; Metazoa - 3; Fungi - 4; Plants - 58; Viruses - 0; Other Eukaryotes - 10 (sourc /.../I BLink). [Source:TAIR;Acc:AT1G72490]
AT2G37870	0.120013	-3.05874	0.000273282	Down		Bifunctional inhibitor/lipid-transfer protein/seed storage 2S albumin superfamily protein [Source:TAIR;Acc:AT2G37870]
AT2G28700	0.118729	-3.07425	0.0125112	Down	AGL46	AGAMOUS-like 46 [Source:TAIR;Acc:AT2G28700]
AT5G06760	0.118729	-3.07425	0.00218428	Down	LEA4-5	Late Embryogenesis Abundant 4-5 [Source:TAIR;Acc:AT5G06760]
AT2G42530	0.116091	-3.10667	0.00365609	Down	COR15B	Protein COLD-REGULATED 15B, chloroplastic [Source:UniProtKB/Swiss-Prot;Acc:Q9SIN5]
AT5G46090	0.116091	-3.10667	0.0310934	Down		Protein of unknown function (DUF679) [Source:TAIR;Acc:AT5G46090]
AT5G52300	0.116091	-3.10667	0.01793	Down	LTI65	Low-temperature-induced 65 kDa protein [Source:UniProtKB/Swiss-Prot;Acc:Q04980]
AT3G12900	0.115237	-3.11732	0.000351264	Down		2-oxoglutarate (2OG) and Fe(II)-dependent oxygenase superfamily protein [Source:TAIR;Acc:AT3G12900]
AT3G56275	0.11398	-3.13314	0.00689145	Down
AT3G52310	0.113567	-3.13838	0.0102613	Down	ABCG27	ABC-2 type transporter family protein [Source:TAIR;Acc:AT3G52310]
AT5G66400	0.113567	-3.13838	1.15426e-05	Down	RAB18	Dehydrin Rab18 [Source:UniProtKB/Swiss-Prot;Acc:P30185]
AT2G14247	0.112327	-3.15422	3.80781e-12	Down		Expressed protein [Source:TAIR;Acc:AT2G14247]
AT5G52020	0.111945	-3.15914	0.0273225	Down	ERF025	Ethylene-responsive transcription factor ERF025 [Source:UniProtKB/Swiss-Prot;Acc:Q9FJ90]
AT2G47460	0.110814	-3.17379	0.000342718	Down	MYB12	Transcription factor MYB12 [Source:UniProtKB/Swiss-Prot;Acc:O22264]
AT1G12030	0.10973	-3.18797	1.327e-05	Down		Protein of unknown function (DUF506) [Source:TAIR;Acc:AT1G12030]
AT3G03670	0.108085	-3.20977	0.0240473	Down	PER28	Peroxidase 28 [Source:UniProtKB/Swiss-Prot;Acc:Q9SS67]
AT5G12030	0.108085	-3.20977	0.0240473	Down	HSP17.7	17.7 kDa class II heat shock protein [Source:UniProtKB/Swiss-Prot;Acc:O81822]
AT2G34610	0.104482	-3.25867	5.97949e-05	Down		unknown protein; BEST Arabidopsis thaliana protein match is: unknown protein (TAIR:AT1G30190.1); Has 342 Blast hits to 279 proteins in 74 species: Archae - 0; Bacteria - 7; Metazoa - 76; Fungi - 18; Plants - 51; Viruses - 0; Other Eukaryotes - 190 ( /.../: NCBI BLink). [Source:TAIR;Acc:AT2G34610]
AT5G14180	0.101934	-3.2943	0.0104017	Down	LIP2	Triacylglycerol lipase 2 [Source:UniProtKB/Swiss-Prot;Acc:Q67ZU1]
AT2G01520	0.101234	-3.30424	1.20246e-13	Down	MLP328	MLP-like protein 328 [Source:UniProtKB/Swiss-Prot;Acc:Q9ZVF3]
AT1G52890	0.100816	-3.3102	0.000457565	Down	NAC019	NAC domain-containing protein 19 [Source:UniProtKB/Swiss-Prot;Acc:Q9C932]
AT1G66700	0.0995066	-3.32906	0.00140006	Down	PXMT1	S-adenosyl-L-methionine-dependent methyltransferases superfamily protein [Source:TAIR;Acc:AT1G66700]
AT5G01550	0.0995066	-3.32906	0.00935149	Down	LECRK63	Lectin-domain containing receptor kinase VI.3 [Source:UniProtKB/Swiss-Prot;Acc:Q9M020]
AT1G64590	0.0991434	-3.33434	1.06779e-06	Down		NAD(P)-binding Rossmann-fold superfamily protein [Source:TAIR;Acc:AT1G64590]
AT2G41800	0.0982589	-3.34727	2.13125e-07	Down		Protein of unknown function, DUF642 [Source:TAIR;Acc:AT2G41800]
AT1G47400	0.0951004	-3.3944	2.93084e-12	Down		unknown protein; BEST Arabidopsis thaliana protein match is: unknown protein (TAIR:AT1G47395.1); Has 11 Blast hits to 11 proteins in 2 species: Archae - 0; Bacteria - 0; Metazoa - 0; Fungi - 0; Plants - 11; Viruses - 0; Other Eukaryotes - 0 (source: /.../BLink). [Source:TAIR;Acc:AT1G47400]
AT5G04150	0.0947265	-3.40009	6.84792e-12	Down	BHLH101	Transcription factor bHLH101 [Source:UniProtKB/Swiss-Prot;Acc:Q9FYE6]
AT1G01590	0.0908539	-3.46031	0.0294222	Down	FRO1	Probable ferric reduction oxidase 1 [Source:UniProtKB/Swiss-Prot;Acc:Q9LMM2]
AT1G05880	0.0908539	-3.46031	0.0294222	Down	ARI12	Probable E3 ubiquitin-protein ligase ARI12 [Source:UniProtKB/Swiss-Prot;Acc:Q84RQ9]
AT1G47890	0.0908539	-3.46031	0.0294222	Down	AtRLP7	receptor like protein 7 [Source:TAIR;Acc:AT1G47890]
AT4G28410	0.0897391	-3.47812	3.63394e-05	Down		Tyrosine transaminase family protein [Source:TAIR;Acc:AT4G28410]
AT3G56980	0.0878578	-3.50869	3.39278e-14	Down	ORG3	Transcription factor ORG3 [Source:UniProtKB/Swiss-Prot;Acc:Q9M1K0]
AT5G47450	0.084166	-3.57062	1.26695e-08	Down	TIP2-3	Aquaporin TIP2-3 [Source:UniProtKB/Swiss-Prot;Acc:Q9FGL2]
AT1G07900	0.0835855	-3.5806	0.0219305	Down	LBD1	LOB domain-containing protein 1 [Source:UniProtKB/Swiss-Prot;Acc:Q9LQR0]
AT1G53540	0.0835855	-3.5806	0.0219305	Down	HSP17.6C	17.6 kDa class I heat shock protein 3 [Source:UniProtKB/Swiss-Prot;Acc:P13853]
AT3G59930	0.0835855	-3.5806	0.00409123	Down		Defensin-like protein 206 [Source:UniProtKB/Swiss-Prot;Acc:Q94JR6]
AT3G13130	0.0803707	-3.63719	0.0190001	Down		unknown protein; FUNCTIONS IN: molecular_function unknown; INVOLVED IN: biological_process unknown; LOCATED IN: endomembrane system; EXPRESSED IN: male gametophyte; Has 140 Blast hits to 132 proteins in 41 species: Archae - 2; Bacteria - 4; Metazoa /.../Fungi - 20; Plants - 51; Viruses - 0; Other Eukaryotes - 34 (source: NCBI BLink). [Source:TAIR;Acc:AT3G13130]
AT4G36700	0.0803707	-3.63719	2.87158e-05	Down		RmlC-like cupins superfamily protein [Source:TAIR;Acc:AT4G36700]
AT2G19060	0.077394	-3.69163	0.0164971	Down		GDSL esterase/lipase At2g19060 [Source:UniProtKB/Swiss-Prot;Acc:O64469]
AT2G30750	0.0769664	-3.69963	1.35773e-11	Down	CYP71A12	cytochrome P450, family 71, subfamily A, polypeptide 12 [Source:TAIR;Acc:AT2G30750]
AT1G60190	0.07656	-3.70726	7.89816e-07	Down	PUB19	U-box domain-containing protein 19 [Source:UniProtKB/Swiss-Prot;Acc:O80742]
AT1G62420	0.0750127	-3.73672	3.41537e-06	Down		Protein of unknown function (DUF506) [Source:TAIR;Acc:AT1G62420]
AT5G08250	0.0733207	-3.76964	0.00204412	Down		Cytochrome P450 superfamily protein [Source:TAIR;Acc:AT5G08250]
AT3G56970	0.0723336	-3.78919	1.14954e-15	Down	ORG2	Transcription factor ORG2 [Source:UniProtKB/Swiss-Prot;Acc:Q9M1K1]
AT1G13500	0.0720565	-3.79473	0.0125132	Down		Protein of unknown function (DUF1262) [Source:TAIR;Acc:AT1G13500]
AT3G63060	0.0696546	-3.84364	0.0109293	Down	EDL3	EID1-like F-box protein 3 [Source:UniProtKB/Swiss-Prot;Acc:Q93ZT5]
AT5G15290	0.0696546	-3.84364	0.00369367	Down	CASP5	Casparian strip membrane protein 5 [Source:UniProtKB/Swiss-Prot;Acc:Q9LXF3]
AT4G21440	0.0633224	-3.98114	0.00735797	Down	ATMYB102	MYB-like 102 [Source:TAIR;Acc:AT4G21440]
AT4G38560	0.06146	-4.02421	0.00646939	Down		Arabidopsis phospholipase-like protein (PEARLI 4) family [Source:TAIR;Acc:AT4G38560]
AT2G19500	0.059704	-4.06603	0.00569648	Down	CKX2	Cytokinin dehydrogenase 2 [Source:UniProtKB/Swiss-Prot;Acc:Q9FUJ3]
AT2G31083	0.059704	-4.06603	0.00569648	Down	CLE5	CLAVATA3/ESR (CLE)-related protein 5 [Source:UniProtKB/Swiss-Prot;Acc:Q8S8N2]
AT3G55090	0.059704	-4.06603	0.00569648	Down	ABCG16	ABC transporter G family member 16 [Source:UniProtKB/Swiss-Prot;Acc:Q9M2V7]
AT2G43390	0.0580455	-4.10667	0.0301482	Down		unknown protein; Has 7 Blast hits to 7 proteins in 3 species: Archae - 0; Bacteria - 0; Metazoa - 0; Fungi - 0; Plants - 7; Viruses - 0; Other Eukaryotes - 0 (source: NCBI BLink). [Source:TAIR;Acc:AT2G43390]
AT2G43580	0.0580455	-4.10667	0.0301482	Down		Chitinase family protein [Source:TAIR;Acc:AT2G43580]
AT2G16005	0.0580455	-4.10667	7.43244e-05	Down		MD-2-related lipid recognition domain-containing protein [Source:TAIR;Acc:AT2G16005]
AT2G05510	0.053259	-4.23083	1.68033e-19	Down		Glycine-rich protein family [Source:TAIR;Acc:AT2G05510]
AT1G26390	0.052241	-4.25867	2.81901e-11	Down		FAD-binding Berberine family protein [Source:TAIR;Acc:AT1G26390]
AT1G29000	0.052241	-4.25867	0.0213889	Down		Heavy metal transport/detoxification superfamily protein [Source:TAIR;Acc:AT1G29000]
AT1G26240	0.0500941	-4.31922	5.61523e-06	Down		Proline-rich extensin-like family protein [Source:TAIR;Acc:AT1G26240]
AT2G29220	0.0497533	-4.32906	0.0180823	Down	LECRK31	Probable inactive L-type lectin-domain containing receptor kinase III.1 [Source:UniProtKB/Swiss-Prot;Acc:Q9ZW09]
AT2G22590	0.0494761	-4.33712	1.14206e-10	Down	UGT91A1	UDP-glycosyltransferase 91A1 [Source:UniProtKB/Swiss-Prot;Acc:Q940V3]
AT1G64940	0.049168	-4.34614	1.34131e-06	Down	CYP89A6	cytochrome P450, family 87, subfamily A, polypeptide 6 [Source:TAIR;Acc:AT1G64940]
AT4G20000	0.0474918	-4.39618	0.00191709	Down		VQ motif-containing protein [Source:TAIR;Acc:AT4G20000]
AT2G47770	0.0454269	-4.46031	0.0130084	Down	TSPO	Translocator protein homolog [Source:UniProtKB/Swiss-Prot;Acc:O82245]
AT5G28520	0.0454269	-4.46031	0.0130084	Down	JAL40	Jacalin-related lectin 40 [Source:UniProtKB/Swiss-Prot;Acc:Q9LKR6]
AT5G19470	0.0417928	-4.5806	0.00943797	Down	NUDT24	Nudix hydrolase 24, chloroplastic [Source:UniProtKB/Swiss-Prot;Acc:P0C026]
AT2G41240	0.0395307	-4.66088	4.5581e-22	Down	BHLH100	Transcription factor bHLH100 [Source:UniProtKB/Swiss-Prot;Acc:Q9ZVB5]
AT4G33720	0.0380211	-4.71706	2.84315e-17	Down		CAP (Cysteine-rich secretory proteins, Antigen 5, and Pathogenesis-related 1 protein) superfamily protein [Source:TAIR;Acc:AT4G33720]
AT1G03700	0.0348273	-4.84364	0.00443475	Down		CASP-like protein 1C2 [Source:UniProtKB/Swiss-Prot;Acc:Q9LR57]
AT1G05650	0.0348273	-4.84364	4.325e-05	Down		Pectin lyase-like superfamily protein [Source:TAIR;Acc:AT1G05650]
AT1G77530	0.0345803	-4.85391	1.96365e-13	Down		O-methyltransferase family protein [Source:TAIR;Acc:AT1G77530]
AT1G30370	0.0337038	-4.89094	0.00384018	Down		alpha/beta-Hydrolases superfamily protein [Source:TAIR;Acc:AT1G30370]
AT5G28510	0.0326506	-4.93675	0.00333223	Down	BGLU24	Beta-glucosidase 24 [Source:UniProtKB/Swiss-Prot;Acc:Q9LKR7]
AT4G29340	0.0316612	-4.98114	0.00289715	Down	PRO3	Profilin-3 [Source:UniProtKB/Swiss-Prot;Acc:Q38904]
AT3G01175	0.0267902	-5.22215	0.00129728	Down		Protein of unknown function (DUF1666) [Source:TAIR;Acc:AT3G01175]
AT2G16970	0.0261205	-5.25867	0.00114066	Down	MEE15	Major facilitator superfamily protein [Source:TAIR;Acc:AT2G16970]
AT5G38820	0.0186575	-5.7441	0.000168216	Down		Transmembrane amino acid transporter family protein [Source:TAIR;Acc:AT5G38820]
AT5G03210	0.0177088	-5.81939	0.000120192	Down		unknown protein; FUNCTIONS IN: molecular_function unknown; INVOLVED IN: biological_process unknown; LOCATED IN: endomembrane system; EXPRESSED IN: 11 plant structures; EXPRESSED DURING: 7 growth stages; Has 6 Blast hits to 6 proteins in 2 species: A /.../- 0; Bacteria - 0; Metazoa - 0; Fungi - 0; Plants - 6; Viruses - 0; Other Eukaryotes - 0 (source: NCBI BLink). [Source:TAIR;Acc:AT5G03210]
AT1G58320	0.0171282	-5.86748	9.63453e-05	Down	PCR9	Protein PLANT CADMIUM RESISTANCE 9 [Source:UniProtKB/Swiss-Prot;Acc:P0CW98]
AT1G67980	0.0147158	-6.08649	3.28321e-05	Down	CCOAMT	Putative caffeoyl-CoA O-methyltransferase At1g67980 [Source:UniProtKB/Swiss-Prot;Acc:Q9C9W3]
