# Supplementary material for: Bacillus amyloliquefaciens SAY09 Increases Cadmium Resistance in Plants by Activation of Auxin-Mediated Signaling Pathways
Source: Genes (Basel). 2017 Jun 28;8(7):173. doi: 10.3390/genes8070173 (PMC5541306; doi:10.3390/genes8070173)
Supplement: Supplementary file 1 [file genes-08-00173-s001.zip › Supplementary materials/Supplementary Table5.xlsx]

## Sheet: DESeq-Sample_T1-Sample_T2-Pvalu
id	foldChange	log2FoldChange	pval	up_down	gene_name	description
AT2G35070	23.598	4.56059	0.000630908	Up		unknown protein; FUNCTIONS IN: molecular_function unknown; INVOLVED IN: pollen tube development, pollen development; LOCATED IN: mitochondrion; BEST Arabidopsis thaliana protein match is: Protein of unknown function (DUF1640) (TAIR:AT2G35090.1); Has /.../ast hits to 62 proteins in 11 species: Archae - 0; Bacteria - 0; Metazoa - 0; Fungi - 0; Plants - 62; Viruses - 0; Other Eukaryotes - 0 (source:…
AT5G54560	18.6817	4.22356	0.00305014	Up		Protein of unknown function (DUF295) [Source:TAIR;Acc:AT5G54560]
AT3G22235	15.2404	3.92983	0.000293101	Up		BEST Arabidopsis thaliana protein match is: pathogen and circadian controlled 1 (TAIR:AT3G22231.1); Has 122 Blast hits to 122 proteins in 11 species: Archae - 0; Bacteria - 0; Metazoa - 0; Fungi - 0; Plants - 122; Viruses - 0; Other Eukaryotes - 0 ( /.../: NCBI BLink). [Source:TAIR;Acc:AT3G22235]
AT1G67260	14.7487	3.88252	0.0111388	Up	TCP1	Transcription factor TCP1 [Source:UniProtKB/Swiss-Prot;Acc:Q9FYG7]
AT1G14760	13.7655	3.78298	0.0154812	Up	KNATM	KNOX Arabidopsis thaliana meinox [Source:TAIR;Acc:AT1G14760]
AT2G35990	12.7822	3.67607	0.021567	Up	LOG2	Cytokinin riboside 5'-monophosphate phosphoribohydrolase LOG2 [Source:UniProtKB/Swiss-Prot;Acc:Q5BPS0]
AT2G33100	11.799	3.56059	0.0301185	Up	CSLD1	Cellulose synthase-like protein D1 [Source:UniProtKB/Swiss-Prot;Acc:O49323]
AT2G35570	10.8157	3.43506	0.0421683	Up
AT3G22231	10.8157	3.43506	0.0421683	Up	PCC1	Cysteine-rich and transmembrane domain-containing protein PCC1 [Source:UniProtKB/Swiss-Prot;Acc:Q94C26]
AT3G24230	10.8157	3.43506	0.0421683	Up		Probable pectate lyase 9 [Source:UniProtKB/Swiss-Prot;Acc:Q9LRM5]
AT5G22560	10.8157	3.43506	0.0421683	Up		Plant protein of unknown function (DUF247) [Source:TAIR;Acc:AT5G22560]
AT1G26360	9.8325	3.29756	0.00685558	Up	MES13	Putative methylesterase 13, chloroplastic [Source:UniProtKB/Swiss-Prot;Acc:F4IE65]
AT1G51870	9.8325	3.29756	0.00685558	Up		protein kinase family protein [Source:TAIR;Acc:AT1G51870]
AT3G21850	9.8325	3.29756	0.00110313	Up	ASK9	SKP1-like protein 9 [Source:UniProtKB/Swiss-Prot;Acc:Q9LSX9]
AT1G21140	9.34087	3.22356	0.000351073	Up		Vacuolar iron transporter homolog 1 [Source:UniProtKB/Swiss-Prot;Acc:Q9LPU9]
AT2G02120	2.02323	3.01666	0.0257959	Up	PDF2.1	Defensin-like protein 4 [Source:UniProtKB/Swiss-Prot;Acc:Q41914]
AT2G38530	2.00607	3.00437	1.91369e-05	Up	LTP2	Non-specific lipid-transfer protein 2 [Source:UniProtKB/Swiss-Prot;Acc:Q9S7I3]
AT5G23700	7.866	2.97563	0.0221664	Up		unknown protein; BEST Arabidopsis thaliana protein match is: unknown protein (TAIR:AT3G48860.2); Has 30201 Blast hits to 17322 proteins in 780 species: Archae - 12; Bacteria - 1396; Metazoa - 17338; Fungi - 3422; Plants - 5037; Viruses - 0; Other Eu /.../es - 2996 (source: NCBI BLink). [Source:TAIR;Acc:AT5G23700]
AT2G45135	7.53825	2.91423	0.00713806	Up		RING/U-box superfamily protein [Source:TAIR;Acc:AT2G45135]
AT5G37950	7.12856	2.83361	0.00330291	Up		UDP-Glycosyltransferase superfamily protein [Source:TAIR;Acc:AT5G37950]
AT5G54550	7.0794	2.82363	0.00126896	Up		Protein of unknown function (DUF295) [Source:TAIR;Acc:AT5G54550]
AT1G65240	6.88275	2.78298	0.0400324	Up		Aspartic proteinase-like protein 2 [Source:UniProtKB/Swiss-Prot;Acc:Q9S9K4]
AT1G01580	6.755	2.7826	0.000256627	Up	FRO2	Ferric reduction oxidase 2 [Source:UniProtKB/Swiss-Prot;Acc:P92949]
AT3G47340	6.69182	2.7424	3.80329e-22	Up	ASN1	Asparagine synthetase [glutamine-hydrolyzing] 1 [Source:UniProtKB/Swiss-Prot;Acc:P49078]
AT5G26170	6.60182	2.72286	3.24669e-06	Up	WRKY50	Probable WRKY transcription factor 50 [Source:UniProtKB/Swiss-Prot;Acc:Q8VWQ5]
AT4G36280	6.555	2.7126	0.0159663	Up		Histidine kinase-, DNA gyrase B-, and HSP90-like ATPase family protein [Source:TAIR;Acc:AT4G36280]
AT3G56920	6.14531	2.61949	0.000424793	Up	PAT01	Probable protein S-acyltransferase 1 [Source:UniProtKB/Swiss-Prot;Acc:B3DN87]
AT4G25330	6.0224	2.59034	0.000523026	Up		unknown protein; Has 21 Blast hits to 21 proteins in 10 species: Archae - 0; Bacteria - 0; Metazoa - 0; Fungi - 0; Plants - 21; Viruses - 0; Other Eukaryotes - 0 (source: NCBI BLink). [Source:TAIR;Acc:AT4G25330]
AT5G52940	5.74218	2.5216	1.47685e-07	Up		Protein of unknown function (DUF295) [Source:TAIR;Acc:AT5G52940]
AT1G20750	5.73562	2.51995	0.00312847	Up		RAD3-like DNA-binding helicase protein [Source:TAIR;Acc:AT1G20750]
AT1G53330	5.73562	2.51995	0.00312847	Up		Putative pentatricopeptide repeat-containing protein At1g53330 [Source:UniProtKB/Swiss-Prot;Acc:Q9MAG8]
AT2G04070	5.67603	2.50488	6.42778e-14	Up	DTXL2	MATE efflux family protein 6 [Source:UniProtKB/Swiss-Prot;Acc:Q9SIA3]
AT1G01453	5.57175	2.47813	0.0357293	Up		unknown protein; FUNCTIONS IN: molecular_function unknown; INVOLVED IN: biological_process unknown; LOCATED IN: cellular_component unknown; BEST Arabidopsis thaliana protein match is: unknown protein (TAIR:AT4G01110.1); Has 30201 Blast hits to 17322 /.../ins in 780 species: Archae - 12; Bacteria - 1396; Metazoa - 17338; Fungi - 3422; Plants - 5037; Viruses - 0; Other Eukaryotes - 2996 (source: NC…
AT1G05990	5.40787	2.43506	0.0189448	Up	CML7	Calmodulin-like protein 7 [Source:UniProtKB/Swiss-Prot;Acc:Q9LNE7]
AT1G61950	5.40787	2.43506	0.0189448	Up	CPK19	Calcium-dependent protein kinase 19 [Source:UniProtKB/Swiss-Prot;Acc:Q1PFH8]
AT2G14610	5.40787	2.43506	0.0189448	Up	PR1	Pathogenesis-related protein 1 [Source:UniProtKB/Swiss-Prot;Acc:P33154]
AT4G19690	5.23475	2.39029	0.00352794	Up	IRT1	Fe(2+) transport protein 1 [Source:UniProtKB/Swiss-Prot;Acc:Q38856]
AT2G04450	5.13475	2.36029	0.00138929	Up	NUDT6	Nudix hydrolase 6 [Source:UniProtKB/Swiss-Prot;Acc:Q9SJC4]
AT3G02310	5.1129	2.35414	0.0133533	Up	2017-09-02	Developmental protein SEPALLATA 2 [Source:UniProtKB/Swiss-Prot;Acc:P29384]
AT1G20120	4.99188	2.31958	0.000292091	Up		GDSL esterase/lipase At1g20120 [Source:UniProtKB/Swiss-Prot;Acc:Q8LD23]
AT4G25220	4.91625	2.29756	3.16073e-08	Up	RHS15	Putative glycerol-3-phosphate transporter 2 [Source:UniProtKB/Swiss-Prot;Acc:Q9SB41]
At4g27070	4.52295	2.17726	0.000432036	Up	TSB2	Tryptophan synthase [Source:UniProtKB/TrEMBL;Acc:Q0WS13]
AT1G19960	4.34269	2.11859	0.0019086	Up		BEST Arabidopsis thaliana protein match is: transmembrane receptors (TAIR:AT2G32140.1); Has 41 Blast hits to 41 proteins in 17 species: Archae - 0; Bacteria - 2; Metazoa - 23; Fungi - 0; Plants - 11; Viruses - 0; Other Eukaryotes - 5 (source: NCBI BLink). [Source:TAIR;Acc:AT1G19960]
AT1G03710	4.3263	2.11313	0.0338662	Up		Cystatin/monellin superfamily protein [Source:TAIR;Acc:AT1G03710]
AT3G49960	4.31775	2.11028	1.20977e-09	Up	PER35	Peroxidase 35 [Source:UniProtKB/Swiss-Prot;Acc:Q96510]
AT5G54060	4.31426	2.10911	9.92618e-08	Up	A3G2XYLT	Anthocyanidin 3-O-glucoside 2'''-O-xylosyltransferase [Source:UniProtKB/Swiss-Prot;Acc:Q9LVW3]
AT1G54970	2.1329	2.09281	0.00820687	Up	PRP1	Proline-rich protein 1 [Source:UniProtKB/Swiss-Prot;Acc:Q9FZ35]
AT5G58400	4.26075	2.09111	0.000851177	Up	PER68	Peroxidase 68 [Source:UniProtKB/Swiss-Prot;Acc:Q9LVL1]
AT4G21490	4.08198	2.02927	1.25611e-05	Up	NDB3	External alternative NAD(P)H-ubiquinone oxidoreductase B3, mitochondrial [Source:UniProtKB/Swiss-Prot;Acc:F4JJJ3]
AT4G28850	4.0559	2.02002	0.000128443	Up	XTH26	Probable xyloglucan endotransglucosylase/hydrolase protein 26 [Source:UniProtKB/Swiss-Prot;Acc:Q9SVV2]
AT5G09570	3.98475	1.99449	0.00058403	Up		Cox19-like CHCH family protein [Source:TAIR;Acc:AT5G09570]
AT5G55490	3.98475	1.99449	0.00058403	Up	GEX1	Protein GAMETE EXPRESSED 1 [Source:UniProtKB/Swiss-Prot;Acc:Q681K7]
AT4G13420	3.97694	1.99166	3.58411e-14	Up	POT5	Potassium transporter 5 [Source:UniProtKB/Swiss-Prot;Acc:Q9M7K4]
AT1G30840	1.98541	1.98944	0.00501228	Up	PUP4	Probable purine permease 4 [Source:UniProtKB/Swiss-Prot;Acc:Q9SY29]
At5g05730	3.933	1.97563	0.0357555	Up	ASA1	Anthranilate synthase component I-1 [Source:UniProtKB/TrEMBL;Acc:F4K0T5]
AT3G20395	3.88125	1.95652	0.000796716	Up		RING/U-box superfamily protein [Source:TAIR;Acc:AT3G20395]
AT1G33055	3.82375	1.93499	0.0146883	Up		unknown protein; FUNCTIONS IN: molecular_function unknown; INVOLVED IN: anaerobic respiration; LOCATED IN: endomembrane system; EXPRESSED IN: 13 plant structures; EXPRESSED DURING: 6 growth stages; Has 20 Blast hits to 20 proteins in 8 species: Arch /.../; Bacteria - 0; Metazoa - 0; Fungi - 0; Plants - 20; Viruses - 0; Other Eukaryotes - 0 (source: NCBI BLink). [Source:TAIR;Acc:AT1G33055]
AT3G04370	3.82375	1.93499	0.0146883	Up	CRRSP39	Cysteine-rich repeat secretory protein 39 [Source:UniProtKB/Swiss-Prot;Acc:Q6E263]
AT1G03940	3.68719	1.88252	4.1788e-05	Up	3AT1	Coumaroyl-CoA:anthocyanidin 3-O-glucoside-6''-O-coumaroyltransferase 1 [Source:UniProtKB/Swiss-Prot;Acc:Q9ZWB4]
AT5G16410	3.68719	1.88252	0.0254162	Up		HXXXD-type acyl-transferase family protein [Source:TAIR;Acc:AT5G16410]
AT2G33810	3.66484	1.87375	0.0109484	Up	SPL3	Squamosa promoter-binding-like protein 3 [Source:UniProtKB/Swiss-Prot;Acc:P93015]
AT2G36780	3.66484	1.87375	0.0109484	Up	UGT73C3	UDP-glycosyltransferase 73C3 [Source:UniProtKB/Swiss-Prot;Acc:Q9ZQ96]
AT5G54450	3.57545	1.83813	0.0131071	Up		Protein of unknown function (DUF295) [Source:TAIR;Acc:AT5G54450]
AT1G52000	3.5729	1.8371	1.18178e-14	Up	JAL5	Jacalin-related lectin 5 [Source:UniProtKB/Swiss-Prot;Acc:Q9ZU23]
AT1G58225	3.55483	1.82978	0.00822902	Up		unknown protein; FUNCTIONS IN: molecular_function unknown; INVOLVED IN: biological_process unknown; LOCATED IN: endomembrane system; Has 4 Blast hits to 4 proteins in 2 species: Archae - 0; Bacteria - 0; Metazoa - 0; Fungi - 0; Plants - 4; Viruses - /.../her Eukaryotes - 0 (source: NCBI BLink). [Source:TAIR;Acc:AT1G58225]
AT4G14090	3.53722	1.82262	3.60833e-11	Up	UGT75C1	UDP-glycosyltransferase 75C1 [Source:UniProtKB/Swiss-Prot;Acc:Q0WW21]
At3g44310	3.52227	1.81651	1.3663e-07	Up	NIT1	Nitrilase1 [Source:UniProtKB/TrEMBL;Acc:C0SVD5]
AT4G24860	3.51161	1.81213	0.0454173	Up		P-loop containing nucleoside triphosphate hydrolases superfamily protein [Source:TAIR;Acc:AT4G24860]
AT5G53240	3.51161	1.81213	0.0454173	Up		Protein of unknown function (DUF295) [Source:TAIR;Acc:AT5G53240]
AT2G38340	3.50814	1.81071	1.18026e-07	Up	DREB2E	Dehydration-responsive element-binding protein 2E [Source:UniProtKB/Swiss-Prot;Acc:O80917]
AT3G28890	3.50692	1.81021	0.00028759	Up	AtRLP43	receptor like protein 43 [Source:TAIR;Acc:AT3G28890]
AT2G44070	3.44137	1.78298	0.037708	Up		NagB/RpiA/CoA transferase-like superfamily protein [Source:TAIR;Acc:AT2G44070]
AT5G10530	3.44137	1.78298	0.00844972	Up	LECRK91	L-type lectin-domain containing receptor kinase IX.1 [Source:UniProtKB/Swiss-Prot;Acc:Q9LXA5]
AT5G59390	3.44137	1.78298	0.037708	Up		XH/XS domain-containing protein [Source:TAIR;Acc:AT5G59390]
AT3G27630	3.42317	1.77533	9.51416e-06	Up		unknown protein; BEST Arabidopsis thaliana protein match is: unknown protein (TAIR:AT5G40460.1); Has 36 Blast hits to 36 proteins in 6 species: Archae - 0; Bacteria - 0; Metazoa - 0; Fungi - 0; Plants - 36; Viruses - 0; Other Eukaryotes - 0 (source: /.../BLink). [Source:TAIR;Acc:AT3G27630]
AT4G22880	3.41962	1.77384	2.83499e-12	Up	LDOX	Leucoanthocyanidin dioxygenase [Source:UniProtKB/Swiss-Prot;Acc:Q96323]
AT3G28857	3.40356	1.76704	0.0115582	Up	PRE5	Transcription factor PRE5 [Source:UniProtKB/Swiss-Prot;Acc:Q9LJX1]
ATCG00810	3.38675	1.7599	0.0315107	Up	RPL22	50S ribosomal protein L22, chloroplastic [Source:UniProtKB/Swiss-Prot;Acc:P56795]
AT5G42800	3.365	1.75061	1.4585e-11	Up	DFRA	Dihydroflavonol-4-reductase [Source:UniProtKB/Swiss-Prot;Acc:P51102]
AT1G13480	3.34305	1.74116	0.00011212	Up		Protein of unknown function (DUF1262) [Source:TAIR;Acc:AT1G13480]
AT3G28220	3.33108	1.73599	2.33605e-13	Up		TRAF-like family protein [Source:TAIR;Acc:AT3G28220]
AT5G13210	3.32972	1.7354	1.23561e-12	Up		Uncharacterised conserved protein UCP015417, vWA [Source:TAIR;Acc:AT5G13210]
AT2G14560	3.32432	1.73306	0.00284149	Up	LURP1	Protein LURP1 [Source:UniProtKB/Swiss-Prot;Acc:Q9ZQR8]
AT3G58150	3.30091	1.72286	0.0117527	Up		Optic atrophy 3 protein (OPA3) [Source:TAIR;Acc:AT3G58150]
AT3G29590	3.2775	1.7126	0.000115903	Up	5MAT	Malonyl-CoA:anthocyanidin 5-O-glucoside-6''-O-malonyltransferase [Source:UniProtKB/Swiss-Prot;Acc:Q9LJB4]
AT3G12410	3.26579	1.70743	0.00105608	Up		Polynucleotidyl transferase, ribonuclease H-like superfamily protein [Source:TAIR;Acc:AT3G12410]
AT1G30660	3.2626	1.70602	5.65145e-06	Up	T5I8.11	Primase homolog protein [Source:UniProtKB/Swiss-Prot;Acc:F4I6E6]
AT5G07610	3.24401	1.69778	5.99428e-09	Up		F-box protein At5g07610 [Source:UniProtKB/Swiss-Prot;Acc:Q9FLS0]
AT1G64185	3.21791	1.68612	0.0266863	Up		Lactoylglutathione lyase / glyoxalase I family protein [Source:TAIR;Acc:AT1G64185]
AT1G06420	3.17665	1.66751	0.0191228	Up		unknown protein; Has 1017 Blast hits to 654 proteins in 124 species: Archae - 0; Bacteria - 39; Metazoa - 232; Fungi - 69; Plants - 40; Viruses - 0; Other Eukaryotes - 637 (source: NCBI BLink). [Source:TAIR;Acc:AT1G06420]
AT3G21080	3.1464	1.6537	0.0380576	Up		ABC transporter-related [Source:TAIR;Acc:AT3G21080]
AT4G25790	3.12326	1.64305	0.0103055	Up		CAP (Cysteine-rich secretory proteins, Antigen 5, and Pathogenesis-related 1 protein) superfamily protein [Source:TAIR;Acc:AT4G25790]
AT1G34580	3.10102	1.63274	0.0225764	Up	STP5	Sugar transport protein 5 [Source:UniProtKB/Swiss-Prot;Acc:Q93Y91]
AT3G62680	3.08262	1.62416	2.38056e-07	Up	PRP3	Proline-rich protein 3 [Source:UniProtKB/Swiss-Prot;Acc:Q9LZJ7]
AT4G34510	3.07265	1.61949	0.0139747	Up	KCS2	Probable 3-ketoacyl-CoA synthase 2 [Source:UniProtKB/Swiss-Prot;Acc:O65677]
AT1G25250	3.03914	1.60366	0.0378455	Up	IDD16	Protein indeterminate-domain 16 [Source:UniProtKB/Swiss-Prot;Acc:Q9FRH4]
AT3G44300	3.03914	1.60366	0.0378455	Up	NIT2	Nitrilase2 [Source:UniProtKB/Swiss-Prot;Acc:P32962]
AT3G02550	3.02717	1.59797	1.24922e-07	Up	LBD41	LOB domain-containing protein 41 [Source:UniProtKB/Swiss-Prot;Acc:Q9M886]
AT1G34510	3.01998	1.59454	0.0225129	Up	PER8	Peroxidase 8 [Source:UniProtKB/Swiss-Prot;Acc:Q9LNL0]
AT2G28160	2.99759	1.58191	0.0363088	Up	FIT	Transcription factor FER-LIKE IRON DEFICIENCY-INDUCED TRANSCRIPTION FACTOR [Source:UniProtKB/Swiss-Prot;Acc:Q0V7X4]
AT5G53230	2.99159	1.58091	2.32161e-06	Up		Protein of unknown function (DUF295) [Source:TAIR;Acc:AT5G53230]
AT2G34430	2.96704	1.56902	1.24632e-10	Up	LHB1B1	light-harvesting chlorophyll-protein complex II subunit B1 [Source:TAIR;Acc:AT2G34430]
AT2G20520	2.94975	1.56059	0.0449891	Up	FLA6	Fasciclin-like arabinogalactan protein 6 [Source:UniProtKB/Swiss-Prot;Acc:Q9SIL7]
AT3G44320	2.94182	1.55671	7.14146e-10	Up	NIT3	Nitrilase3 [Source:UniProtKB/Swiss-Prot;Acc:P46010]
AT5G03350	2.9274	1.54962	0.000533491	Up		Lectin-like protein At5g03350 [Source:UniProtKB/Swiss-Prot;Acc:Q9LZF5]
AT5G20250	2.92547	1.54867	1.04083e-09	Up	RFS6	Probable galactinol--sucrose galactosyltransferase 6 [Source:UniProtKB/Swiss-Prot;Acc:Q8RX87]
AT3G30720	2.91995	1.54595	0.00204154	Up	QQS	Protein QQS [Source:UniProtKB/Swiss-Prot;Acc:Q3E7K4]
AT5G57530	2.91463	1.54331	0.00391159	Up	XTH12	Probable xyloglucan endotransglucosylase/hydrolase protein 12 [Source:UniProtKB/Swiss-Prot;Acc:Q9FKL9]
AT3G46270	2.8842	1.52817	0.026135	Up		receptor protein kinase-related [Source:TAIR;Acc:AT3G46270]
AT3G25190	2.8778	1.52497	1.83638e-05	Up		Vacuolar iron transporter homolog 2.1 [Source:UniProtKB/Swiss-Prot;Acc:Q9LSF6]
AT5G04960	2.87637	1.52425	3.71514e-07	Up	PME46	Probable pectinesterase/pectinesterase inhibitor 46 [Source:UniProtKB/Swiss-Prot;Acc:Q9FF78]
AT4G28703	2.87411	1.52312	0.0369236	Up		RmlC-like cupins superfamily protein [Source:TAIR;Acc:AT4G28703]
AT2G18480	2.85142	1.51168	0.0136895	Up	PLT3	Probable polyol transporter 3 [Source:UniProtKB/Swiss-Prot;Acc:Q9ZNS0]
AT1G32350	2.8405	1.50614	0.0186447	Up	AOX3	Ubiquinol oxidase 3, mitochondrial [Source:UniProtKB/Swiss-Prot;Acc:Q8LEE7]
AT4G04490	2.82684	1.49919	0.0257779	Up	CRK36	Cysteine-rich receptor-like protein kinase 36 [Source:UniProtKB/Swiss-Prot;Acc:Q9XEC6]
AT5G06640	2.82684	1.49919	8.14257e-06	Up		Proline-rich extensin-like family protein [Source:TAIR;Acc:AT5G06640]
AT5G15120	2.80714	1.4891	9.05499e-07	Up	PCO1	Plant cysteine oxidase 1 [Source:UniProtKB/Swiss-Prot;Acc:Q9LXG9]
AT3G45860	2.7531	1.46106	0.0355792	Up	CRK4	Cysteine-rich receptor-like protein kinase 4 [Source:UniProtKB/Swiss-Prot;Acc:Q9LZU4]
AT4G22960	2.74909	1.45895	0.000803093	Up		Protein of unknown function (DUF544) [Source:TAIR;Acc:AT4G22960]
AT2G20720	2.74759	1.45816	7.31981e-06	Up		Pentatricopeptide repeat (PPR) superfamily protein [Source:TAIR;Acc:AT2G20720]
AT5G64810	2.74275	1.45562	0.021212	Up	WRKY51	Probable WRKY transcription factor 51 [Source:UniProtKB/Swiss-Prot;Acc:Q93WU9]
AT4G02670	2.73905	1.45368	0.0424579	Up	IDD12	Protein indeterminate-domain 12 [Source:UniProtKB/Swiss-Prot;Acc:O22759]
AT4G35770	2.72149	1.4444	0.000497852	Up	STR15	Rhodanese-like domain-containing protein 15, chloroplastic [Source:UniProtKB/Swiss-Prot;Acc:Q38853]
AT5G35190	2.70135	1.43368	2.54641e-05	Up		proline-rich extensin-like family protein [Source:TAIR;Acc:AT5G35190]
AT4G33730	2.66882	1.4162	0.0496149	Up		CAP (Cysteine-rich secretory proteins, Antigen 5, and Pathogenesis-related 1 protein) superfamily protein [Source:TAIR;Acc:AT4G33730]
AT1G52315	2.65785	1.41026	4.74645e-06	Up		Regulator of Vps4 activity in the MVB pathway protein [Source:TAIR;Acc:AT1G52315]
AT1G20350	2.65477	1.40859	0.0239241	Up	TIM17-1	Mitochondrial import inner membrane translocase subunit TIM17-1 [Source:UniProtKB/Swiss-Prot;Acc:Q9LN27]
AT1G49860	2.65146	1.40679	4.45326e-07	Up	GSTF14	Glutathione S-transferase F14 [Source:UniProtKB/Swiss-Prot;Acc:Q9C6C8]
AT3G45730	2.63968	1.40036	2.70587e-09	Up		unknown protein; Has 3 Blast hits to 3 proteins in 1 species: Archae - 0; Bacteria - 0; Metazoa - 0; Fungi - 0; Plants - 3; Viruses - 0; Other Eukaryotes - 0 (source: NCBI BLink). [Source:TAIR;Acc:AT3G45730]
AT4G02270	2.63193	1.39612	3.47065e-05	Up	RHS13	root hair specific 13 [Source:TAIR;Acc:AT4G02270]
AT5G52390	2.63164	1.39596	0.00593472	Up		PAR1 protein [Source:TAIR;Acc:AT5G52390]
AT1G26760	2.622	1.39067	0.0233998	Up	ATXR1	SET domain protein 35 [Source:TAIR;Acc:AT1G26760]
AT1G32540	2.59679	1.37673	0.00429062	Up	LOL1	Protein LOL1 [Source:UniProtKB/Swiss-Prot;Acc:Q93ZB1]
AT5G57540	2.59578	1.37617	0.0164902	Up	XTH13	Putative xyloglucan endotransglucosylase/hydrolase protein 13 [Source:UniProtKB/Swiss-Prot;Acc:Q9FKL8]
AT3G09922	2.58809	1.37189	0.000117124	Up	IPS1	induced by phosphate starvation1 [Source:TAIR;Acc:AT3G09922]
AT5G14490	2.5875	1.37156	0.00489575	Up	anac085	NAC domain containing protein 85 [Source:TAIR;Acc:AT5G14490]
AT2G04050	2.56488	1.35889	9.8979e-09	Up	DTXL1	MATE efflux family protein 5 [Source:UniProtKB/Swiss-Prot;Acc:Q9SIA4]
AT5G64060	2.55419	1.35287	0.000151843	Up	anac103	NAC domain containing protein 103 [Source:TAIR;Acc:AT5G64060]
AT1G03495	2.55113	1.35114	0.00626023	Up	3AT2	Coumaroyl-CoA:anthocyanidin 3-O-glucoside-6''-O-coumaroyltransferase 2 [Source:UniProtKB/Swiss-Prot;Acc:Q9LR73]
AT1G08430	2.54799	1.34936	1.08897e-06	Up	ALMT1	Aluminum-activated malate transporter 1 [Source:UniProtKB/Swiss-Prot;Acc:Q9SJE9]
AT1G09220	2.54488	1.3476	0.0453942	Up	PCMP-E25	Pentatricopeptide repeat-containing protein At1g09220, mitochondrial [Source:UniProtKB/Swiss-Prot;Acc:Q680Z7]
AT2G44190	2.54289	1.34647	0.0133599	Up	EDE1	Protein ENDOSPERM DEFECTIVE 1 [Source:UniProtKB/Swiss-Prot;Acc:O80588]
AT2G03720	2.54006	1.34486	0.0217763	Up	MRH6	Adenine nucleotide alpha hydrolases-like superfamily protein [Source:TAIR;Acc:AT2G03720]
AT5G17220	2.53358	1.34118	4.55262e-07	Up	GSTF12	Glutathione S-transferase F12 [Source:UniProtKB/Swiss-Prot;Acc:Q9FE46]
AT3G53040	2.52836	1.3382	0.0306054	Up		late embryogenesis abundant protein, putative / LEA protein, putative [Source:TAIR;Acc:AT3G53040]
AT2G20800	2.51712	1.33177	8.58458e-05	Up	NDB4	External alternative NAD(P)H-ubiquinone oxidoreductase B4, mitochondrial [Source:UniProtKB/Swiss-Prot;Acc:Q9SKT7]
AT1G35230	2.50026	1.32208	0.00919688	Up	AGP5	Classical arabinogalactan protein 5 [Source:UniProtKB/Swiss-Prot;Acc:Q8LCE4]
AT2G11810	2.49679	1.32008	0.000207504	Up	MGD3	Monogalactosyldiacylglycerol synthase 3, chloroplastic [Source:UniProtKB/Swiss-Prot;Acc:Q9SI93]
AT1G11080	2.48582	1.31372	1.34508e-05	Up	SCPL31	Serine carboxypeptidase-like 31 [Source:UniProtKB/Swiss-Prot;Acc:O04084]
AT5G05340	2.45812	1.29756	0.00101042	Up	PER52	Peroxidase 52 [Source:UniProtKB/Swiss-Prot;Acc:Q9FLC0]
AT5G24280	2.45812	1.29756	2.71263e-08	Up	GMI1	gamma-irradiation and mitomycin c induced 1 [Source:TAIR;Acc:AT5G24280]
AT1G09750	2.453	1.29455	2.69955e-06	Up		Eukaryotic aspartyl protease family protein [Source:TAIR;Acc:AT1G09750]
AT4G05370	2.44766	1.29141	0.000226046	Up		BCS1 AAA-type ATPase [Source:TAIR;Acc:AT4G05370]
AT2G03130	2.44669	1.29083	0.00604901	Up		Ribosomal protein L12/ ATP-dependent Clp protease adaptor protein ClpS family protein [Source:TAIR;Acc:AT2G03130]
AT4G25420	2.43225	1.28229	0.0488166	Up	GA20OX1	Gibberellin 20 oxidase 1 [Source:UniProtKB/Swiss-Prot;Acc:Q39110]
AT3G62550	2.38789	1.25574	0.0085174	Up		Adenine nucleotide alpha hydrolases-like superfamily protein [Source:TAIR;Acc:AT3G62550]
AT3G28510	2.36874	1.24412	0.0438595	Up		P-loop containing nucleoside triphosphate hydrolases superfamily protein [Source:TAIR;Acc:AT3G28510]
AT4G37490	2.35259	1.23425	9.11227e-06	Up	CYCB1-1	Cyclin-B1-1 [Source:UniProtKB/Swiss-Prot;Acc:P30183]
AT4G05380	2.34467	1.22939	5.28967e-05	Up		P-loop containing nucleoside triphosphate hydrolases superfamily protein [Source:TAIR;Acc:AT4G05380]
AT3G54870	2.33067	1.22074	0.0325711	Up	MRH2	Armadillo/beta-catenin repeat family protein / kinesin motor family protein [Source:TAIR;Acc:AT3G54870]
AT5G05940	2.32404	1.21664	0.00487678	Up	ROPGEF5	Rop guanine nucleotide exchange factor 5 [Source:UniProtKB/Swiss-Prot;Acc:F4K295]
AT4G13390	2.30898	1.20726	0.000848153	Up		Proline-rich extensin-like family protein [Source:TAIR;Acc:AT4G13390]
AT5G44568	2.30449	1.20445	0.00322747	Up		unknown protein; FUNCTIONS IN: molecular_function unknown; INVOLVED IN: biological_process unknown; LOCATED IN: endomembrane system; Has 19 Blast hits to 19 proteins in 2 species: Archae - 0; Bacteria - 0; Metazoa - 0; Fungi - 0; Plants - 19; Viruse /.../ Other Eukaryotes - 0 (source: NCBI BLink). [Source:TAIR;Acc:AT5G44568]
AT3G18900	2.30122	1.2024	0.00902637	Up		unknown protein; CONTAINS InterPro DOMAIN/s: Protein of unknown function DUF547 (InterPro:IPR006869); BEST Arabidopsis thaliana protein match is: Protein of unknown function, DUF547 (TAIR:AT5G66600.3); Has 1466 Blast hits to 1426 proteins in 93 spec /.../rchae - 0; Bacteria - 91; Metazoa - 23; Fungi - 0; Plants - 1310; Viruses - 0; Other Eukaryotes - 42 (source: NCBI BLink). [Source:TAIR;Acc:AT3G…
AT3G02120	2.29851	1.2007	0.00168734	Up		hydroxyproline-rich glycoprotein family protein [Source:TAIR;Acc:AT3G02120]
AT3G57260	2.29425	1.19802	0.0461599	Up	BG2	Glucan endo-1,3-beta-glucosidase, acidic isoform [Source:UniProtKB/Swiss-Prot;Acc:P33157]
AT4G36060	2.29425	1.19802	0.0366526	Up	BHLH11	Transcription factor bHLH11 [Source:UniProtKB/Swiss-Prot;Acc:Q8W2F2]
AT5G38970	2.29425	1.19802	0.0366526	Up	CYP85A1	Cytochrome P450 85A1 [Source:UniProtKB/Swiss-Prot;Acc:Q9FMA5]
AT2G21640	2.29187	1.19653	4.97698e-07	Up		Encodes a protein of unknown function that is a marker for oxidative stress response. [Source:TAIR;Acc:AT2G21640]
AT5G22410	2.28539	1.19244	0.0187042	Up	PER60	Peroxidase 60 [Source:UniProtKB/Swiss-Prot;Acc:Q9FMR0]
AT1G72330	2.28527	1.19236	8.98703e-06	Up	ALAAT2	Alanine aminotransferase 2, mitochondrial [Source:UniProtKB/Swiss-Prot;Acc:Q9LDV4]
AT5G48720	2.28454	1.1919	5.83877e-07	Up	XRI1	Protein XRI1 [Source:UniProtKB/Swiss-Prot;Acc:Q6NLW5]
AT4G15620	2.28416	1.19167	0.00344289	Up		CASP-like protein 1E2 [Source:UniProtKB/Swiss-Prot;Acc:O23413]
AT1G31290	2.27935	1.18862	0.0121032	Up	AGO3	Protein argonaute 3 [Source:UniProtKB/Swiss-Prot;Acc:Q9SHF2]
AT5G02350	2.27376	1.18508	0.0274891	Up		Cysteine/Histidine-rich C1 domain family protein [Source:TAIR;Acc:AT5G02350]
AT3G17680	2.2724	1.18422	0.0117233	Up		Kinase interacting (KIP1-like) family protein [Source:TAIR;Acc:AT3G17680]
AT2G37260	2.26575	1.17999	0.00312447	Up	WRKY44	WRKY transcription factor 44 [Source:UniProtKB/Swiss-Prot;Acc:Q9ZUU0]
AT1G14250	2.25732	1.17461	0.00297622	Up	APY5	Probable apyrase 5 [Source:UniProtKB/Swiss-Prot;Acc:Q6NQA8]
At1g51760	2.23923	1.163	0.000182702	Up	IAR3	IAA-amino acid hydrolase3 [Source:UniProtKB/TrEMBL;Acc:A0A178W8I8]
AT5G03390	2.22987	1.15696	0.00756826	Up		Protein of unknown function (DUF295) [Source:TAIR;Acc:AT5G03390]
AT5G49110	2.22644	1.15474	0.00169086	Up		unknown protein; INVOLVED IN: biological_process unknown; LOCATED IN: cellular_component unknown; EXPRESSED IN: cultured cell; Has 30201 Blast hits to 17322 proteins in 780 species: Archae - 12; Bacteria - 1396; Metazoa - 17338; Fungi - 3422; Plants /.../7; Viruses - 0; Other Eukaryotes - 2996 (source: NCBI BLink). [Source:TAIR;Acc:AT5G49110]
AT4G34770	2.22623	1.1546	0.00910398	Up		SAUR-like auxin-responsive protein family [Source:TAIR;Acc:AT4G34770]
AT1G30280	2.21861	1.14966	0.00271175	Up		Chaperone DnaJ-domain superfamily protein [Source:TAIR;Acc:AT1G30280]
AT1G61800	2.21043	1.14432	1.8112e-06	Up	GPT2	Glucose-6-phosphate/phosphate translocator 2, chloroplastic [Source:UniProtKB/Swiss-Prot;Acc:Q94B38]
AT2G17040	2.20853	1.14309	0.00533796	Up	anac036	NAC domain containing protein 36 [Source:TAIR;Acc:AT2G17040]
AT1G54010	2.19972	1.13732	1.05223e-06	Up	GLL23	Inactive GDSL esterase/lipase-like protein 23 [Source:UniProtKB/Swiss-Prot;Acc:Q8W4H8]
AT2G24980	2.19681	1.13541	0.000720139	Up		Proline-rich extensin-like family protein [Source:TAIR;Acc:AT2G24980]
AT2G43530	2.19645	1.13518	0.000435177	Up	ATTI3	Scorpion toxin-like knottin superfamily protein [Source:TAIR;Acc:AT2G43530]
AT4G23600	2.19031	1.13114	1.38095e-06	Up	CORI3	Cystine lyase CORI3 [Source:UniProtKB/Swiss-Prot;Acc:Q9SUR6]
AT4G24265	2.18773	1.12943	0.0230028	Up		unknown protein; Has 3 Blast hits to 3 proteins in 2 species: Archae - 0; Bacteria - 0; Metazoa - 0; Fungi - 0; Plants - 3; Viruses - 0; Other Eukaryotes - 0 (source: NCBI BLink). [Source:TAIR;Acc:AT4G24265]
AT1G80130	2.17122	1.11851	4.74353e-06	Up		Tetratricopeptide repeat (TPR)-like superfamily protein [Source:TAIR;Acc:AT1G80130]
AT2G01610	2.16315	1.11313	0.000185407	Up		Plant invertase/pectin methylesterase inhibitor superfamily protein [Source:TAIR;Acc:AT2G01610]
AT2G46880	2.16056	1.11141	0.0043039	Up	PAP14	Probable inactive purple acid phosphatase 14 [Source:UniProtKB/Swiss-Prot;Acc:Q84LR6]
AT2G37950	2.15835	1.10993	0.0245191	Up		RING/FYVE/PHD zinc finger superfamily protein [Source:TAIR;Acc:AT2G37950]
AT5G14920	2.15811	1.10977	1.8988e-06	Up	GASA14	Gibberellin-regulated protein 14 [Source:UniProtKB/Swiss-Prot;Acc:Q9LFR3]
AT1G20190	2.15615	1.10846	6.06456e-06	Up	EXPA11	Expansin-A11 [Source:UniProtKB/Swiss-Prot;Acc:Q9LNU3]
AT5G36220	2.14982	1.10421	0.000814876	Up	CYP81D1	Cytochrome P450 81D1 [Source:UniProtKB/Swiss-Prot;Acc:Q9FG65]
AT1G66100	2.14231	1.09917	0.000294463	Up		Probable thionin-2.4 [Source:UniProtKB/Swiss-Prot;Acc:Q9C8D6]
AT3G04210	2.138	1.09626	0.00326009	Up		Disease resistance protein (TIR-NBS class) [Source:TAIR;Acc:AT3G04210]
AT5G24640	2.1355	1.09457	0.00846218	Up		unknown protein; BEST Arabidopsis thaliana protein match is: unknown protein (TAIR:AT2G41730.1); Has 1807 Blast hits to 1807 proteins in 277 species: Archae - 0; Bacteria - 0; Metazoa - 736; Fungi - 347; Plants - 385; Viruses - 0; Other Eukaryotes - /.../source: NCBI BLink). [Source:TAIR;Acc:AT5G24640]
AT1G73860	2.13437	1.09381	0.0270845	Up		P-loop containing nucleoside triphosphate hydrolases superfamily protein [Source:TAIR;Acc:AT1G73860]
AT4G08410	2.13437	1.09381	0.0270845	Up		Proline-rich extensin-like family protein [Source:TAIR;Acc:AT4G08410]
AT4G27440	2.13218	1.09233	6.67876e-06	Up	PORB	Protochlorophyllide reductase B, chloroplastic [Source:UniProtKB/Swiss-Prot;Acc:P21218]
AT1G14720	2.13148	1.09186	2.93674e-06	Up	XTH28	Probable xyloglucan endotransglucosylase/hydrolase protein 28 [Source:UniProtKB/Swiss-Prot;Acc:Q38909]
AT5G67400	2.12608	1.0882	0.000119152	Up	PER73	Peroxidase 73 [Source:UniProtKB/Swiss-Prot;Acc:Q43873]
AT5G60250	2.12494	1.08742	7.44998e-05	Up		zinc finger (C3HC4-type RING finger) family protein [Source:TAIR;Acc:AT5G60250]
AT5G57670	2.11548	1.08098	0.0454451	Up		Probable receptor-like serine/threonine-protein kinase At5g57670 [Source:UniProtKB/Swiss-Prot;Acc:Q5XF57]
AT4G17470	2.11399	1.07997	0.0310851	Up		alpha/beta-Hydrolases superfamily protein [Source:TAIR;Acc:AT4G17470]
AT5G14120	2.10984	1.07714	5.58865e-06	Up		Major facilitator superfamily protein [Source:TAIR;Acc:AT5G14120]
AT5G47500	2.10917	1.07667	3.62132e-05	Up	PME68	Probable pectinesterase 68 [Source:UniProtKB/Swiss-Prot;Acc:Q8LPF3]
AT3G60840	2.10119	1.07121	0.00702732	Up	MAP65-4	microtubule-associated protein 65-4 [Source:TAIR;Acc:AT3G60840]
AT1G21520	2.09858	1.06941	0.000740411	Up		unknown protein; Has 9 Blast hits to 9 proteins in 2 species: Archae - 0; Bacteria - 0; Metazoa - 0; Fungi - 0; Plants - 9; Viruses - 0; Other Eukaryotes - 0 (source: NCBI BLink). [Source:TAIR;Acc:AT1G21520]
AT1G09390	2.0976	1.06874	0.0036659	Up		GDSL esterase/lipase At1g09390 [Source:UniProtKB/Swiss-Prot;Acc:O80522]
AT2G19800	2.09374	1.06608	0.00457133	Up	MIOX2	Inositol oxygenase 2 [Source:UniProtKB/Swiss-Prot;Acc:O82200]
AT1G63100	2.09364	1.06602	0.00140051	Up	SCL28	Scarecrow-like protein 28 [Source:UniProtKB/Swiss-Prot;Acc:Q9CAN3]
AT3G22142	2.09292	1.06552	1.26483e-05	Up		Bifunctional inhibitor/lipid-transfer protein/seed storage 2S albumin superfamily protein [Source:TAIR;Acc:AT3G22142]
AT1G52400	2.08363	1.0591	5.10943e-06	Up	BGLU18	Beta-D-glucopyranosyl abscisate beta-glucosidase [Source:UniProtKB/Swiss-Prot;Acc:Q9SE50]
AT5G63180	2.08269	1.05845	5.07361e-06	Up		Probable pectate lyase 22 [Source:UniProtKB/Swiss-Prot;Acc:Q93Z25]
AT3G16530	2.07952	1.05625	5.63513e-06	Up		Lectin-like protein At3g16530 [Source:UniProtKB/Swiss-Prot;Acc:Q9LK72]
AT2G16060	2.07627	1.05399	9.74317e-06	Up	AHB1	Non-symbiotic hemoglobin 1 [Source:UniProtKB/Swiss-Prot;Acc:O24520]
AT1G02650	2.07575	1.05363	0.0281775	Up		Tetratricopeptide repeat (TPR)-like superfamily protein [Source:TAIR;Acc:AT1G02650]
AT1G54040	2.06482	1.04602	0.014812	Up	ESP	Epithiospecifier protein [Source:UniProtKB/Swiss-Prot;Acc:Q8RY71]
AT5G08260	2.06137	1.04361	0.000108869	Up	SCPL35	Serine carboxypeptidase-like 35 [Source:UniProtKB/Swiss-Prot;Acc:Q9LEY1]
AT4G40090	2.05754	1.04092	0.00255489	Up	AGP3	Classical arabinogalactan protein 3 [Source:UniProtKB/Swiss-Prot;Acc:Q9ZT17]
AT1G06350	2.0539	1.03837	0.0309677	Up		Delta-9 desaturase-like 4 protein [Source:UniProtKB/Swiss-Prot;Acc:Q9LMI4]
AT5G45650	2.04593	1.03275	2.21473e-05	Up		subtilase family protein [Source:TAIR;Acc:AT5G45650]
AT4G01430	2.04213	1.03008	0.0435157	Up		WAT1-related protein At4g01430 [Source:UniProtKB/Swiss-Prot;Acc:Q9M131]
AT4G17000	2.04071	1.02907	0.022718	Up		unknown protein; Has 2862 Blast hits to 2331 proteins in 349 species: Archae - 6; Bacteria - 408; Metazoa - 833; Fungi - 223; Plants - 134; Viruses - 7; Other Eukaryotes - 1251 (source: NCBI BLink). [Source:TAIR;Acc:AT4G17000]
AT3G10020	2.03673	1.02626	0.00689961	Up		unknown protein; FUNCTIONS IN: molecular_function unknown; INVOLVED IN: response to oxidative stress, anaerobic respiration; LOCATED IN: cellular_component unknown; EXPRESSED IN: 23 plant structures; EXPRESSED DURING: 13 growth stages; Has 47 Blast /.../o 47 proteins in 12 species: Archae - 0; Bacteria - 0; Metazoa - 1; Fungi - 0; Plants - 46; Viruses - 0; Other Eukaryotes - 0 (source: NCBI BLink…
AT3G54590	2.03619	1.02587	1.17848e-05	Up	ATHRGP1	hydroxyproline-rich glycoprotein [Source:TAIR;Acc:AT3G54590]
AT1G05490	2.03574	1.02555	0.0111592	Up	CLSY3	SNF2 domain-containing protein CLASSY 3 [Source:UniProtKB/Swiss-Prot;Acc:F4I8S3]
AT3G50440	2.02964	1.02123	1.22858e-05	Up	ATMES10	methyl esterase 10 [Source:TAIR;Acc:AT3G50440]
AT5G22580	2.02625	1.01881	1.31397e-05	Up		Uncharacterized protein At5g22580 [Source:UniProtKB/Swiss-Prot;Acc:Q9FK81]
AT1G53140	2.02549	1.01827	0.0278791	Up	DRP5A	Dynamin-related protein 5A [Source:UniProtKB/Swiss-Prot;Acc:F4HPR5]
AT1G35710	2.02323	1.01666	0.0257959	Up		Probable leucine-rich repeat receptor-like protein kinase At1g35710 [Source:UniProtKB/Swiss-Prot;Acc:Q9LP24]
AT1G25230	2.02112	1.01516	0.0117025	Up	PAP4	Purple acid phosphatase 4 [Source:UniProtKB/Swiss-Prot;Acc:Q8VYU7]
AT1G02470	2.01692	1.01216	0.0479782	Up		Polyketide cyclase/dehydrase and lipid transport superfamily protein [Source:TAIR;Acc:AT1G02470]
AT3G26922	2.01692	1.01216	0.00968435	Up		F-box/LRR-repeat protein At3g26922 [Source:UniProtKB/Swiss-Prot;Acc:Q9LJF8]
AT3G22120	2.01301	1.00935	0.000428559	Up	CWLP	cell wall-plasma membrane linker protein [Source:TAIR;Acc:AT3G22120]
AT5G23210	2.00593	1.00427	3.39729e-05	Up	SCPL34	Serine carboxypeptidase-like 34 [Source:UniProtKB/Swiss-Prot;Acc:Q0WPR4]
AT5G61590	2.00552	1.00397	0.000137549	Up	ERF107	Ethylene-responsive transcription factor ERF107 [Source:UniProtKB/Swiss-Prot;Acc:Q9FKG2]
AT5G18930	2.001	1.00072	0.023265	Up	SAMDC4	S-adenosylmethionine decarboxylase proenzyme 4 [Source:UniProtKB/Swiss-Prot;Acc:Q3E9D5]
AT5G62350	1.99237	0.994489	2.12051e-05	Up		Plant invertase/pectin methylesterase inhibitor superfamily protein [Source:TAIR;Acc:AT5G62350]
AT5G19140	1.98995	0.992733	3.33442e-05	Up	ATAILP1	Aluminium induced protein with YGL and LRDR motifs [Source:TAIR;Acc:AT5G19140]
AT2G33400	1.98885	0.991931	0.00820651	Up		unknown protein; BEST Arabidopsis thaliana protein match is: unknown protein (TAIR:AT1G04030.1); Has 3875 Blast hits to 2949 proteins in 323 species: Archae - 6; Bacteria - 281; Metazoa - 960; Fungi - 593; Plants - 281; Viruses - 98; Other Eukaryote /.../56 (source: NCBI BLink). [Source:TAIR;Acc:AT2G33400]
AT3G07800	1.97544	0.982172	3.57304e-05	Up		Thymidine kinase [Source:TAIR;Acc:AT3G07800]
AT5G49360	1.97043	0.978512	0.000217028	Up	BXL1	Beta-D-xylosidase 1 [Source:UniProtKB/Swiss-Prot;Acc:Q9FGY1]
AT2G04040	1.9665	0.97563	0.0115288	Up	DTX1	MATE efflux family protein DTX1 [Source:UniProtKB/Swiss-Prot;Acc:Q9SIA5]
AT5G54740	1.9665	0.97563	0.0412578	Up	SESA5	2S seed storage protein 5 [Source:UniProtKB/Swiss-Prot;Acc:Q9FH31]
AT3G12145	1.9665	0.97563	0.0149755	Up	FLR1	Leucine-rich repeat (LRR) family protein [Source:TAIR;Acc:AT3G12145]
AT5G52790	1.9665	0.97563	0.00381322	Up	CBSDUF5	DUF21 domain-containing protein At5g52790 [Source:UniProtKB/Swiss-Prot;Acc:Q9LTD8]
AT3G15356	1.96463	0.974258	3.15665e-05	Up	LEC	Lectin-like protein LEC [Source:UniProtKB/Swiss-Prot;Acc:Q9LJR2]
AT1G31580	1.9566	0.96835	9.94756e-05	Up	ECS1	ECS1 [Source:TAIR;Acc:AT1G31580]
AT1G20840	1.95279	0.965536	3.94389e-05	Up	MSSP1	Monosaccharide-sensing protein 1 [Source:UniProtKB/Swiss-Prot;Acc:Q96290]
AT2G28830	1.95125	0.964402	0.00307782	Up	PUB12	PLANT U-BOX 12 [Source:TAIR;Acc:AT2G28830]
AT4G12735	1.94142	0.957109	0.000780026	Up		unknown protein; FUNCTIONS IN: molecular_function unknown; INVOLVED IN: biological_process unknown; LOCATED IN: plasma membrane; EXPRESSED IN: rosette leaf, cultured cell; BEST Arabidopsis thaliana protein match is: unknown protein (TAIR:AT4G12731.1 /.../ 35333 Blast hits to 34131 proteins in 2444 species: Archae - 798; Bacteria - 22429; Metazoa - 974; Fungi - 991; Plants - 531; Viruses - 0; Othe…
AT5G15510	1.93758	0.954256	0.0215282	Up		TPX2 (targeting protein for Xklp2) protein family [Source:TAIR;Acc:AT5G15510]
AT5G51600	1.93729	0.954043	0.00776238	Up	MAP65-3	65-kDa microtubule-associated protein 3 [Source:UniProtKB/Swiss-Prot;Acc:Q9FHM4]
AT5G55930	1.92868	0.947615	0.0164437	Up	OPT1	Oligopeptide transporter 1 [Source:UniProtKB/Swiss-Prot;Acc:Q9FG72]
AT2G43550	1.92694	0.946314	0.00138331	Up	ATTI6	Scorpion toxin-like knottin superfamily protein [Source:TAIR;Acc:AT2G43550]
AT2G40670	1.92553	0.945256	0.0201822	Up	ARR16	Two-component response regulator ARR16 [Source:UniProtKB/Swiss-Prot;Acc:Q9SHC2]
AT1G24290	1.92553	0.945256	0.0472763	Up		AAA-type ATPase family protein [Source:TAIR;Acc:AT1G24290]
AT2G40610	1.92425	0.944296	0.000343849	Up	EXPA8	Expansin-A8 [Source:UniProtKB/Swiss-Prot;Acc:O22874]
AT5G11410	1.91383	0.936459	0.0369293	Up		Protein kinase superfamily protein [Source:TAIR;Acc:AT5G11410]
AT1G23110	1.91126	0.934524	0.013159	Up		unknown protein; FUNCTIONS IN: molecular_function unknown; LOCATED IN: chloroplast; BEST Arabidopsis thaliana protein match is: unknown protein (TAIR:AT1G70900.1); Has 59 Blast hits to 59 proteins in 15 species: Archae - 0; Bacteria - 0; Metazoa - 0 /.../i - 0; Plants - 59; Viruses - 0; Other Eukaryotes - 0 (source: NCBI BLink). [Source:TAIR;Acc:AT1G23110]
AT4G09820	1.9111	0.934407	0.00314018	Up	TT8	Transcription factor TT8 [Source:UniProtKB/Swiss-Prot;Acc:Q9FT81]
AT1G53350	1.90933	0.933069	0.0145449	Up	RPP8L2	Disease resistance protein (CC-NBS-LRR class) family [Source:TAIR;Acc:AT1G53350]
AT3G03470	1.90671	0.931083	0.00284996	Up	CYP89A9	Cytochrome P450 89A9 [Source:UniProtKB/Swiss-Prot;Acc:Q9SRQ1]
AT1G52190	1.89966	0.925744	6.24253e-05	Up	NPF1.2	Protein NRT1/ PTR FAMILY 1.2 [Source:UniProtKB/Swiss-Prot;Acc:Q9M817]
AT1G17960	1.8989	0.925164	0.00237527	Up		Probable threonine--tRNA ligase, cytoplasmic [Source:UniProtKB/Swiss-Prot;Acc:Q8GZ45]
AT1G07500	1.8979	0.924404	0.00478587	Up		unknown protein; Has 4 Blast hits to 4 proteins in 3 species: Archae - 0; Bacteria - 0; Metazoa - 0; Fungi - 0; Plants - 4; Viruses - 0; Other Eukaryotes - 0 (source: NCBI BLink). [Source:TAIR;Acc:AT1G07500]
AT2G22330	1.89451	0.921828	7.31959e-05	Up	CYP79B3	Tryptophan N-monooxygenase 2 [Source:UniProtKB/Swiss-Prot;Acc:Q501D8]
AT4G15440	1.89433	0.921691	0.00844968	Up	CYP74B2	Probable inactive linolenate hydroperoxide lyase [Source:UniProtKB/Swiss-Prot;Acc:B3LF83]
AT1G66940	1.89409	0.921504	0.000478042	Up		protein kinase-related [Source:TAIR;Acc:AT1G66940]
AT5G42210	1.89086	0.919046	0.0304609	Up		Major facilitator superfamily protein [Source:TAIR;Acc:AT5G42210]
AT1G78460	1.89021	0.918548	0.000732026	Up		SOUL heme-binding family protein [Source:TAIR;Acc:AT1G78460]
AT1G72610	1.88893	0.917568	0.000455892	Up	GLP1	Germin-like protein subfamily 3 member 1 [Source:UniProtKB/Swiss-Prot;Acc:P94040]
AT1G76540	1.88869	0.917384	0.00408025	Up	CDKB2-1	Cyclin-dependent kinase B2-1 [Source:UniProtKB/Swiss-Prot;Acc:Q8LF80]
AT2G36970	1.88568	0.915088	0.00358378	Up	UGT86A1	UDP-glycosyltransferase 86A1 [Source:UniProtKB/Swiss-Prot;Acc:Q9SJL0]
AT1G74670	1.87293	0.905298	9.63396e-05	Up	GASA6	Gibberellin-regulated protein 6 [Source:UniProtKB/Swiss-Prot;Acc:Q6NMQ7]
AT2G36790	1.87153	0.904215	0.00227736	Up	UGT73C6	UDP-glycosyltransferase 73C6 [Source:UniProtKB/Swiss-Prot;Acc:Q9ZQ95]
AT1G80440	1.87144	0.90415	9.49904e-05	Up		F-box/kelch-repeat protein At1g80440 [Source:UniProtKB/Swiss-Prot;Acc:Q9M8L2]
AT5G44550	1.865	0.899178	0.00357107	Up		CASP-like protein 1B1 [Source:UniProtKB/Swiss-Prot;Acc:Q9FI10]
AT5G57625	1.86446	0.898761	0.0113207	Up		CAP (Cysteine-rich secretory proteins, Antigen 5, and Pathogenesis-related 1 protein) superfamily protein [Source:TAIR;Acc:AT5G57625]
AT5G46330	1.86342	0.89795	0.00712238	Up	FLS2	LRR receptor-like serine/threonine-protein kinase FLS2 [Source:UniProtKB/Swiss-Prot;Acc:Q9FL28]
AT3G57670	1.86115	0.896195	0.0473211	Up	WIP2	Zinc finger protein WIP2 [Source:UniProtKB/Swiss-Prot;Acc:Q9SVY1]
AT2G33560	1.85725	0.893167	0.0385263	Up	BUBR1	Mitotic spindle checkpoint protein BUBR1 [Source:UniProtKB/Swiss-Prot;Acc:O22806]
AT2G47680	1.85588	0.892106	0.000956644	Up		Zinc finger CCCH domain-containing protein 31 [Source:UniProtKB/Swiss-Prot;Acc:O22243]
AT4G15830	1.84476	0.883436	0.0133284	Up		ARM repeat superfamily protein [Source:TAIR;Acc:AT4G15830]
AT1G02730	1.84414	0.882948	0.000203182	Up	CSLD5	Cellulose synthase-like protein D5 [Source:UniProtKB/Swiss-Prot;Acc:Q9SRW9]
AT4G31840	1.84233	0.881535	0.000580453	Up	ENODL15	early nodulin-like protein 15 [Source:TAIR;Acc:AT4G31840]
AT2G18193	1.83577	0.876388	0.000324672	Up		P-loop containing nucleoside triphosphate hydrolases superfamily protein [Source:TAIR;Acc:AT2G18193]
AT3G11010	1.8354	0.876094	0.0305504	Up	AtRLP34	receptor like protein 34 [Source:TAIR;Acc:AT3G11010]
AT2G40370	1.83297	0.874184	0.0264654	Up	LAC5	Laccase-5 [Source:UniProtKB/Swiss-Prot;Acc:Q9SIY8]
AT5G58860	1.83167	0.873161	0.000621033	Up	CYP86A1	Cytochrome P450 86A1 [Source:UniProtKB/Swiss-Prot;Acc:P48422]
AT4G35730	1.83154	0.87306	0.0157148	Up		Regulator of Vps4 activity in the MVB pathway protein [Source:TAIR;Acc:AT4G35730]
AT4G25820	1.82823	0.870447	0.00265199	Up	XTH14	Xyloglucan endotransglucosylase/hydrolase protein 14 [Source:UniProtKB/Swiss-Prot;Acc:Q9ZSU4]
AT5G38910	1.82801	0.870277	0.0354682	Up		Putative germin-like protein subfamily 1 member 9 [Source:UniProtKB/Swiss-Prot;Acc:Q9FMB0]
AT5G66520	1.82784	0.870136	0.0294455	Up	PCMP-H61	Pentatricopeptide repeat-containing protein At5g66520 [Source:UniProtKB/Swiss-Prot;Acc:Q9FJY7]
AT5G57240	1.82502	0.867916	0.00696495	Up	ORP4C	Oxysterol-binding protein-related protein 4C [Source:UniProtKB/Swiss-Prot;Acc:Q9LVD4]
AT5G06630	1.824	0.867105	0.0382966	Up		proline-rich extensin-like family protein [Source:TAIR;Acc:AT5G06630]
AT1G61740	1.82192	0.865463	0.000223607	Up		Sulfite exporter TauE/SafE family protein [Source:TAIR;Acc:AT1G61740]
AT4G14400	1.81327	0.85859	0.00173714	Up	ACD6	ankyrin repeat family protein [Source:TAIR;Acc:AT4G14400]
AT2G47750	1.81287	0.858273	0.0466842	Up	GH3.9	Putative indole-3-acetic acid-amido synthetase GH3.9 [Source:UniProtKB/Swiss-Prot;Acc:O82243]
AT5G43440	1.8125	0.857978	0.0283504	Up		1-aminocyclopropane-1-carboxylate oxidase homolog 9 [Source:UniProtKB/Swiss-Prot;Acc:Q9LSW7]
AT3G54580	1.80832	0.854647	0.000229452	Up		Proline-rich extensin-like family protein [Source:TAIR;Acc:AT3G54580]
AT4G27450	1.80759	0.854068	0.00296584	Up		Aluminium induced protein with YGL and LRDR motifs [Source:TAIR;Acc:AT4G27450]
AT4G19420	1.80691	0.853522	0.000221076	Up	PAE8	Pectin acetylesterase 8 [Source:UniProtKB/Swiss-Prot;Acc:Q6DBP4]
AT4G34900	1.80644	0.853146	0.00996358	Up	XDH2	Xanthine dehydrogenase 2 [Source:UniProtKB/Swiss-Prot;Acc:F4JLI5]
AT1G70290	1.8059	0.852716	0.000222141	Up	TPS8	Probable alpha,alpha-trehalose-phosphate synthase [UDP-forming] 8 [Source:UniProtKB/Swiss-Prot;Acc:Q0WUI9]
AT4G37370	1.80513	0.8521	0.00128005	Up	CYP81D8	cytochrome P450, family 81, subfamily D, polypeptide 8 [Source:TAIR;Acc:AT4G37370]
AT3G02040	1.79101	0.840772	0.000270613	Up	GDPD1	Glycerophosphodiester phosphodiesterase GDPD1, chloroplastic [Source:UniProtKB/Swiss-Prot;Acc:Q9SGA2]
AT3G10710	1.79092	0.8407	0.0313899	Up	PME24	Putative pectinesterase/pectinesterase inhibitor 24 [Source:UniProtKB/Swiss-Prot;Acc:Q9SG77]
AT1G30160	1.79039	0.840278	0.0481025	Up		Protein of unknown function (DUF295) [Source:TAIR;Acc:AT1G30160]
AT5G11460	1.78773	0.838126	0.00500958	Up		Protein of unknown function (DUF581) [Source:TAIR;Acc:AT5G11460]
AT4G13370	1.78677	0.83735	0.026064	Up		Plant protein of unknown function (DUF936) [Source:TAIR;Acc:AT4G13370]
AT3G13080	1.78653	0.837157	0.00166281	Up	ABCC3	ABC transporter C family member 3 [Source:UniProtKB/Swiss-Prot;Acc:Q9LK64]
AT2G36800	1.78324	0.834502	0.000351159	Up	UGT73C5	UDP-glycosyltransferase 73C5 [Source:UniProtKB/Swiss-Prot;Acc:Q9ZQ94]
AT5G37690	1.78288	0.83421	0.00611693	Up		GDSL esterase/lipase At5g37690 [Source:UniProtKB/Swiss-Prot;Acc:Q9FHQ1]
AT5G18840	1.78048	0.832265	0.0423044	Up		Sugar transporter ERD6-like 16 [Source:UniProtKB/Swiss-Prot;Acc:Q8LBI9]
AT3G52840	1.77752	0.829864	0.000746691	Up	BGAL2	Beta-galactosidase 2 [Source:UniProtKB/Swiss-Prot;Acc:Q9LFA6]
AT4G02390	1.7748	0.827654	0.0004677	Up	PARP2	Poly [ADP-ribose] polymerase 2 [Source:UniProtKB/Swiss-Prot;Acc:Q11207]
AT2G33330	1.77352	0.82662	0.000559151	Up	CRRSP11	Cysteine-rich repeat secretory protein 11 [Source:UniProtKB/Swiss-Prot;Acc:O22784]
AT5G47050	1.77072	0.824336	0.000532336	Up		SBP (S-ribonuclease binding protein) family protein [Source:TAIR;Acc:AT5G47050]
AT5G55970	1.75634	0.812571	0.0022255	Up		RING/U-box superfamily protein [Source:TAIR;Acc:AT5G55970]
AT5G03780	1.75499	0.81146	0.0071606	Up	TRFL10	TRF-like 10 [Source:TAIR;Acc:AT5G03780]
AT4G19530	1.75419	0.810802	0.000511311	Up		disease resistance protein (TIR-NBS-LRR class) family [Source:TAIR;Acc:AT4G19530]
AT1G20620	1.74966	0.807072	0.00195294	Up	CAT3	Catalase-3 [Source:UniProtKB/Swiss-Prot;Acc:Q42547]
AT1G02640	1.74577	0.803863	0.0301954	Up	BXL2	Probable beta-D-xylosidase 2 [Source:UniProtKB/Swiss-Prot;Acc:Q94KD8]
AT3G21740	1.74206	0.800796	0.0350711	Up	APO4	APO protein 4, mitochondrial [Source:UniProtKB/Swiss-Prot;Acc:Q9LSZ0]
AT5G20410	1.74046	0.799473	0.0393777	Up	MGD2	Monogalactosyldiacylglycerol synthase 2, chloroplastic [Source:UniProtKB/Swiss-Prot;Acc:O82730]
AT5G05440	1.73343	0.793632	0.0026455	Up	PYL5	Abscisic acid receptor PYL5 [Source:UniProtKB/Swiss-Prot;Acc:Q9FLB1]
AT3G15550	1.73137	0.791918	0.0374071	Up		unknown protein; Has 25732 Blast hits to 16979 proteins in 961 species: Archae - 144; Bacteria - 1801; Metazoa - 12681; Fungi - 1868; Plants - 912; Viruses - 94; Other Eukaryotes - 8232 (source: NCBI BLink). [Source:TAIR;Acc:AT3G15550]
AT2G45180	1.72416	0.785896	0.00165435	Up		Bifunctional inhibitor/lipid-transfer protein/seed storage 2S albumin superfamily protein [Source:TAIR;Acc:AT2G45180]
AT3G51740	1.72388	0.785659	0.00208679	Up	IMK2	Probably inactive leucine-rich repeat receptor-like protein kinase IMK2 [Source:UniProtKB/Swiss-Prot;Acc:Q9SCT4]
AT1G32450	1.72376	0.785561	0.000920514	Up	NPF7.3	Protein NRT1/ PTR FAMILY 7.3 [Source:UniProtKB/Swiss-Prot;Acc:Q9LQL2]
AT1G49130	1.72069	0.782984	0.0432658	Up	COL8	Zinc finger protein CONSTANS-LIKE 8 [Source:UniProtKB/Swiss-Prot;Acc:Q9M9B3]
AT1G23000	1.71892	0.781501	0.0163842	Up		Heavy metal transport/detoxification superfamily protein [Source:TAIR;Acc:AT1G23000]
AT1G36180	1.71799	0.780718	0.00152258	Up	ACC2	Acetyl-CoA carboxylase 2 [Source:UniProtKB/Swiss-Prot;Acc:F4I1L3]
AT1G70440	1.71773	0.780499	0.0487322	Up	SRO3	Probable inactive poly [ADP-ribose] polymerase SRO3 [Source:UniProtKB/Swiss-Prot;Acc:O64592]
AT4G26010	1.71376	0.777167	0.00288776	Up	PER44	Peroxidase 44 [Source:UniProtKB/Swiss-Prot;Acc:Q93V93]
AT2G42610	1.7113	0.775097	0.00142956	Up	LSH10	Protein LIGHT-DEPENDENT SHORT HYPOCOTYLS 10 [Source:UniProtKB/Swiss-Prot;Acc:Q9S7R3]
AT1G15380	1.71058	0.77449	0.00590276	Up		Lactoylglutathione lyase / glyoxalase I family protein [Source:TAIR;Acc:AT1G15380]
AT3G49725	1.70385	0.768799	0.0164619	Up		GTP-binding protein At3g49725, chloroplastic [Source:UniProtKB/Swiss-Prot;Acc:Q0WTB4]
AT3G50480	1.70148	0.766792	0.00433034	Up	HR4	RPW8-like protein 4 [Source:UniProtKB/Swiss-Prot;Acc:Q9SCS6]
AT4G03060	1.70082	0.766228	0.00139462	Up
AT4G29170	1.69921	0.764862	0.0367333	Up	MND1	Meiotic nuclear division protein 1 homolog [Source:UniProtKB/Swiss-Prot;Acc:Q8GYD2]
AT1G30650	1.69876	0.764482	0.00711717	Up	WRKY14	Probable WRKY transcription factor 14 [Source:UniProtKB/Swiss-Prot;Acc:Q9SA80]
AT2G27402	1.69775	0.763623	0.00105926	Up		BEST Arabidopsis thaliana protein match is: plastid transcriptionally active 18 (TAIR:AT2G32180.1); Has 35333 Blast hits to 34131 proteins in 2444 species: Archae - 798; Bacteria - 22429; Metazoa - 974; Fungi - 991; Plants - 531; Viruses - 0; Other /.../otes - 9610 (source: NCBI BLink). [Source:TAIR;Acc:AT2G27402]
AT3G51720	1.69638	0.762456	0.00388291	Up		WEB family protein At3g51720 [Source:UniProtKB/Swiss-Prot;Acc:Q9SCT6]
AT3G58270	1.69481	0.761125	0.00624375	Up		MATH domain and coiled-coil domain-containing protein At3g58270 [Source:UniProtKB/Swiss-Prot;Acc:Q9M2I9]
AT5G58390	1.69108	0.757944	0.00220202	Up	PER67	Peroxidase 67 [Source:UniProtKB/Swiss-Prot;Acc:Q9LVL2]
AT4G35980	1.69016	0.757161	0.0165205	Up		unknown protein; FUNCTIONS IN: molecular_function unknown; INVOLVED IN: biological_process unknown; LOCATED IN: cellular_component unknown; EXPRESSED IN: 24 plant structures; EXPRESSED DURING: 15 growth stages; Has 30201 Blast hits to 17322 proteins /.../0 species: Archae - 12; Bacteria - 1396; Metazoa - 17338; Fungi - 3422; Plants - 5037; Viruses - 0; Other Eukaryotes - 2996 (source: NCBI BLink)…
AT2G26440	1.68996	0.756989	0.0443754	Up	PME12	Probable pectinesterase/pectinesterase inhibitor 12 [Source:UniProtKB/Swiss-Prot;Acc:O48711]
AT1G11350	1.6894	0.756512	0.00720406	Up	SD113	G-type lectin S-receptor-like serine/threonine-protein kinase SD1-13 [Source:UniProtKB/Swiss-Prot;Acc:Q9LPZ9]
AT3G01600	1.68185	0.750045	0.0011412	Up	anac044	NAC domain containing protein 44 [Source:TAIR;Acc:AT3G01600]
AT5G67460	1.68136	0.749626	0.0434331	Up		O-Glycosyl hydrolases family 17 protein [Source:TAIR;Acc:AT5G67460]
AT5G66230	1.68033	0.748744	0.0239189	Up		Chalcone-flavanone isomerase family protein [Source:TAIR;Acc:AT5G66230]
AT4G21070	1.67844	0.747119	0.00554025	Up	BRCA1	Protein BREAST CANCER SUSCEPTIBILITY 1 homolog [Source:UniProtKB/Swiss-Prot;Acc:Q8RXD4]
AT5G06930	1.67841	0.747098	0.0171677	Up		LOCATED IN: chloroplast; EXPRESSED IN: 15 plant structures; EXPRESSED DURING: 7 growth stages; BEST Arabidopsis thaliana protein match is: nucleolar protein gar2-related (TAIR:AT2G42320.2); Has 3369 Blast hits to 1526 proteins in 313 species: Archae /.../Bacteria - 910; Metazoa - 754; Fungi - 336; Plants - 137; Viruses - 11; Other Eukaryotes - 1219 (source: NCBI BLink). [Source:TAIR;Acc:AT5G06930]
AT2G38310	1.67655	0.745494	0.00126436	Up	PYL4	Abscisic acid receptor PYL4 [Source:UniProtKB/Swiss-Prot;Acc:O80920]
AT1G19670	1.67599	0.745017	0.00186344	Up	CLH1	Chlorophyllase-1 [Source:UniProtKB/Swiss-Prot;Acc:O22527]
AT1G69530	1.67568	0.744746	0.00234263	Up	EXPA1	Expansin-A1 [Source:UniProtKB/Swiss-Prot;Acc:Q9C554]
AT5G11420	1.67472	0.743918	0.00131092	Up		Protein of unknown function, DUF642 [Source:TAIR;Acc:AT5G11420]
AT3G43670	1.67444	0.743683	0.0445189	Up		Copper amine oxidase family protein [Source:TAIR;Acc:AT3G43670]
ATCG00190	1.6711	0.7408	0.00752126	Up	RPOB	DNA-directed RNA polymerase subunit beta [Source:UniProtKB/Swiss-Prot;Acc:P50546]
AT3G30775	1.66948	0.739395	0.00249459	Up	POX1	Proline dehydrogenase 1, mitochondrial [Source:UniProtKB/Swiss-Prot;Acc:P92983]
AT2G31160	1.66801	0.73813	0.0161482	Up	LSH3	Protein LIGHT-DEPENDENT SHORT HYPOCOTYLS 3 [Source:UniProtKB/Swiss-Prot;Acc:O82268]
AT3G02170	1.66775	0.737906	0.00142254	Up	LNG2	Protein LONGIFOLIA 2 [Source:UniProtKB/Swiss-Prot;Acc:Q9S823]
AT1G18370	1.66661	0.736915	0.0112168	Up	NACK1	Kinesin-like protein NACK1 [Source:UniProtKB/Swiss-Prot;Acc:Q8S905]
AT5G51550	1.66637	0.736708	0.0016877	Up	EXL3	Protein EXORDIUM-like 3 [Source:UniProtKB/Swiss-Prot;Acc:Q9FHM9]
AT4G21326	1.66497	0.735496	0.0211303	Up	ATSBT3.12	subtilase 3.12 [Source:TAIR;Acc:AT4G21326]
AT3G14310	1.66396	0.734621	0.00148879	Up	PME3	Pectinesterase/pectinesterase inhibitor 3 [Source:UniProtKB/Swiss-Prot;Acc:O49006]
AT2G10940	1.66031	0.731454	0.00892887	Up		Bifunctional inhibitor/lipid-transfer protein/seed storage 2S albumin superfamily protein [Source:TAIR;Acc:AT2G10940]
AT5G14930	1.65984	0.731046	0.0116807	Up	SAG101	Senescence-associated carboxylesterase 101 [Source:UniProtKB/Swiss-Prot;Acc:Q4F883]
AT1G75380	1.65536	0.727148	0.00169859	Up	BBD1	Bifunctional nuclease 1 [Source:UniProtKB/Swiss-Prot;Acc:Q9FWS6]
AT3G54260	1.65308	0.725154	0.00195251	Up	TBL36	Protein trichome birefringence-like 36 [Source:UniProtKB/Swiss-Prot;Acc:Q940H3]
AT1G73010	1.65241	0.724568	0.00344828	Up	PS2	Inorganic pyrophosphatase 1 [Source:UniProtKB/Swiss-Prot;Acc:Q67YC0]
AT1G80850	1.65089	0.723242	0.00835872	Up		DNA glycosylase superfamily protein [Source:TAIR;Acc:AT1G80850]
AT1G54820	1.64944	0.721973	0.00631717	Up		Protein kinase superfamily protein [Source:TAIR;Acc:AT1G54820]
AT1G21270	1.64831	0.72099	0.00332886	Up	WAK2	Wall-associated receptor kinase 2 [Source:UniProtKB/Swiss-Prot;Acc:Q9LMP1]
AT4G21270	1.64694	0.719791	0.0386826	Up	ATK1	Kinesin-1 [Source:UniProtKB/Swiss-Prot;Acc:Q07970]
AT3G20470	1.64482	0.717929	0.00465866	Up	GRP-5	glycine-rich protein 5 [Source:TAIR;Acc:AT3G20470]
AT3G18050	1.64408	0.717279	0.00363819	Up		unknown protein; BEST Arabidopsis thaliana protein match is: unknown protein (TAIR:AT4G28100.1); Has 67 Blast hits to 66 proteins in 12 species: Archae - 0; Bacteria - 0; Metazoa - 0; Fungi - 0; Plants - 67; Viruses - 0; Other Eukaryotes - 0 (source /.../ BLink). [Source:TAIR;Acc:AT3G18050]
AT1G27020	1.64164	0.715135	0.00274559	Up		unknown protein; BEST Arabidopsis thaliana protein match is: unknown protein (TAIR:AT1G27030.1); Has 514 Blast hits to 514 proteins in 175 species: Archae - 0; Bacteria - 311; Metazoa - 0; Fungi - 0; Plants - 65; Viruses - 0; Other Eukaryotes - 138 /.../e: NCBI BLink). [Source:TAIR;Acc:AT1G27020]
AT3G14210	1.64045	0.714096	0.0139393	Up	ESM1	GDSL esterase/lipase ESM1 [Source:UniProtKB/Swiss-Prot;Acc:Q9LJG3]
AT4G33270	1.64018	0.713855	0.0106487	Up	CDC20-1	Cell division cycle 20.1, cofactor of APC complex [Source:UniProtKB/Swiss-Prot;Acc:Q9SZA4]
AT4G23300	1.63875	0.712595	0.00382146	Up	CRK22	Cysteine-rich receptor-like protein kinase 22 [Source:UniProtKB/Swiss-Prot;Acc:Q6NQ87]
AT1G12040	1.63403	0.708438	0.0313439	Up	LRX1	Leucine-rich repeat extensin-like protein 1 [Source:UniProtKB/Swiss-Prot;Acc:O65375]
AT1G08560	1.63029	0.70513	0.00603084	Up	KN	Syntaxin-related protein KNOLLE [Source:UniProtKB/Swiss-Prot;Acc:Q42374]
AT2G18700	1.62581	0.70116	0.0123676	Up	TPS11	Probable alpha,alpha-trehalose-phosphate synthase [UDP-forming] 11 [Source:UniProtKB/Swiss-Prot;Acc:Q9ZV48]
AT3G16400	1.6244	0.699909	0.00588756	Up	NSP1	Nitrile-specifier protein 1 [Source:UniProtKB/Swiss-Prot;Acc:Q9SDM9]
AT2G28630	1.62103	0.696914	0.00736925	Up	KCS12	3-ketoacyl-CoA synthase 12 [Source:UniProtKB/Swiss-Prot;Acc:Q9SIB2]
AT4G30170	1.61982	0.695837	0.0026171	Up	PER45	Peroxidase 45 [Source:UniProtKB/Swiss-Prot;Acc:Q96522]
AT1G50490	1.61966	0.695688	0.00683705	Up	UBC20	Ubiquitin-conjugating enzyme E2 20 [Source:UniProtKB/Swiss-Prot;Acc:Q8L7T3]
AT5G18270	1.6176	0.693859	0.00335012	Up	ANAC087	Arabidopsis NAC domain containing protein 87 [Source:TAIR;Acc:AT5G18270]
AT4G02110	1.61583	0.692275	0.0339859	Up		BRCT domain-containing protein At4g02110 [Source:UniProtKB/Swiss-Prot;Acc:O04251]
AT5G08370	1.61007	0.687124	0.0129284	Up	AGAL2	Alpha-galactosidase 2 [Source:UniProtKB/Swiss-Prot;Acc:Q8RX86]
AT3G20820	1.60895	0.686123	0.00345004	Up		Leucine-rich repeat (LRR) family protein [Source:TAIR;Acc:AT3G20820]
AT3G26180	1.60775	0.685039	0.0155472	Up	CYP71B20	Cytochrome P450 71B20 [Source:UniProtKB/Swiss-Prot;Acc:Q9LTM3]
AT5G36930	1.60615	0.683603	0.0212155	Up		Disease resistance protein (TIR-NBS-LRR class) family [Source:TAIR;Acc:AT5G36930]
AT5G67280	1.60606	0.683525	0.00302165	Up	RLK	receptor-like kinase [Source:TAIR;Acc:AT5G67280]
AT5G35790	1.60328	0.68103	0.00311205	Up	APG1	Glucose-6-phosphate 1-dehydrogenase 1, chloroplastic [Source:UniProtKB/Swiss-Prot;Acc:Q43727]
AT4G30020	1.60059	0.678601	0.00347224	Up		PA-domain containing subtilase family protein [Source:TAIR;Acc:AT4G30020]
AT3G23890	1.59778	0.676069	0.00812926	Up	TOP2	DNA topoisomerase 2 [Source:UniProtKB/Swiss-Prot;Acc:P30182]
AT2G27920	1.59593	0.674395	0.0214751	Up	SCPL51	Serine carboxypeptidase-like 51 [Source:UniProtKB/Swiss-Prot;Acc:Q67Y83]
AT3G45290	1.5952	0.673739	0.0396105	Up	MLO3	MLO-like protein 3 [Source:UniProtKB/Swiss-Prot;Acc:Q94KB9]
AT1G15020	1.59396	0.672619	0.0321959	Up	QSOX1	Sulfhydryl oxidase 1 [Source:UniProtKB/Swiss-Prot;Acc:Q8W4J3]
AT3G02640	1.59275	0.671519	0.029108	Up		unknown protein; BEST Arabidopsis thaliana protein match is: unknown protein (TAIR:AT5G16250.1); Has 96 Blast hits to 96 proteins in 16 species: Archae - 0; Bacteria - 0; Metazoa - 0; Fungi - 0; Plants - 95; Viruses - 0; Other Eukaryotes - 1 (source /.../ BLink). [Source:TAIR;Acc:AT3G02640]
AT3G16670	1.59253	0.671319	0.00366549	Up		Pollen Ole e 1 allergen and extensin family protein [Source:TAIR;Acc:AT3G16670]
AT2G02100	1.59208	0.670915	0.00394246	Up	PDF2.2	Defensin-like protein 2 [Source:UniProtKB/Swiss-Prot;Acc:Q39182]
AT4G35750	1.59079	0.66974	0.00410627	Up		SEC14 cytosolic factor family protein / phosphoglyceride transfer family protein [Source:TAIR;Acc:AT4G35750]
AT5G59130	1.59073	0.669694	0.034574	Up		Subtilase family protein [Source:TAIR;Acc:AT5G59130]
AT1G78490	1.58741	0.666679	0.00427943	Up	CYP708A3	cytochrome P450, family 708, subfamily A, polypeptide 3 [Source:TAIR;Acc:AT1G78490]
AT2G36570	1.58448	0.664012	0.00430948	Up	PXC1	Leucine-rich repeat receptor-like protein kinase PXC1 [Source:UniProtKB/Swiss-Prot;Acc:Q9SJQ1]
AT1G55675	1.58309	0.662747	0.0358575	Up		unknown protein; FUNCTIONS IN: molecular_function unknown; INVOLVED IN: biological_process unknown; LOCATED IN: endomembrane system; Has 35333 Blast hits to 34131 proteins in 2444 species: Archae - 798; Bacteria - 22429; Metazoa - 974; Fungi - 991; /.../ - 531; Viruses - 0; Other Eukaryotes - 9610 (source: NCBI BLink). [Source:TAIR;Acc:AT1G55675]
AT2G43590	1.58206	0.661801	0.0120463	Up		Chitinase family protein [Source:TAIR;Acc:AT2G43590]
AT5G42530	1.58053	0.660412	0.00476016	Up		unknown protein; FUNCTIONS IN: molecular_function unknown; INVOLVED IN: biological_process unknown; LOCATED IN: endomembrane system; BEST Arabidopsis thaliana protein match is: unknown protein (TAIR:AT2G25510.2); Has 30201 Blast hits to 17322 protei /.../780 species: Archae - 12; Bacteria - 1396; Metazoa - 17338; Fungi - 3422; Plants - 5037; Viruses - 0; Other Eukaryotes - 2996 (source: NCBI BLin…
AT1G18710	1.58048	0.660365	0.0495818	Up	AtMYB47	myb domain protein 47 [Source:TAIR;Acc:AT1G18710]
AT4G05190	1.57916	0.659156	0.0346175	Up	ATK5	Kinesin-5 [Source:UniProtKB/Swiss-Prot;Acc:F4JGP4]
AT5G23910	1.57837	0.658439	0.0402706	Up		ATP binding microtubule motor family protein [Source:TAIR;Acc:AT5G23910]
AT2G32100	1.57589	0.65617	0.0440144	Up	OFP16	Transcription repressor OFP16 [Source:UniProtKB/Swiss-Prot;Acc:Q9SKY9]
AT4G12490	1.57488	0.655245	0.00601026	Up		pEARLI1-like lipid transfer protein 2 [Source:UniProtKB/Swiss-Prot;Acc:Q9SU34]
AT4G02800	1.57448	0.65488	0.040997	Up		unknown protein; FUNCTIONS IN: molecular_function unknown; INVOLVED IN: biological_process unknown; LOCATED IN: chloroplast; EXPRESSED IN: 16 plant structures; EXPRESSED DURING: 9 growth stages; BEST Arabidopsis thaliana protein match is: unknown pr /.../(TAIR:AT5G01970.1); Has 3209 Blast hits to 2720 proteins in 308 species: Archae - 13; Bacteria - 213; Metazoa - 1207; Fungi - 247; Plants - 183;…
AT1G33811	1.5732	0.653701	0.011303	Up		GDSL esterase/lipase At1g33811 [Source:UniProtKB/Swiss-Prot;Acc:Q8L5Z1]
AT5G12170	1.57275	0.653293	0.00655276	Up	CLT3	CRT (chloroquine-resistance transporter)-like transporter 3 [Source:TAIR;Acc:AT5G12170]
AT3G19580	1.57206	0.652653	0.0340528	Up	AZF2	Zinc finger protein AZF2 [Source:UniProtKB/Swiss-Prot;Acc:Q9SSW2]
AT5G21170	1.57195	0.652552	0.0399577	Up	KINB1	SNF1-related protein kinase regulatory subunit beta-1 [Source:UniProtKB/Swiss-Prot;Acc:Q84VQ1]
AT5G44400	1.57015	0.650903	0.00578607	Up		FAD-binding Berberine family protein [Source:TAIR;Acc:AT5G44400]
AT3G18080	1.56957	0.65037	0.00471893	Up	BGLU44	Beta-glucosidase 44 [Source:UniProtKB/Swiss-Prot;Acc:Q9LV33]
AT4G24350	1.56788	0.648819	0.0225259	Up		Phosphorylase superfamily protein [Source:TAIR;Acc:AT4G24350]
AT1G66180	1.56762	0.648575	0.00619748	Up		Eukaryotic aspartyl protease family protein [Source:TAIR;Acc:AT1G66180]
AT2G23540	1.56705	0.648055	0.017351	Up		GDSL esterase/lipase At2g23540 [Source:UniProtKB/Swiss-Prot;Acc:O80470]
AT1G12280	1.56592	0.647007	0.0396486	Up		Probable disease resistance protein At1g12280 [Source:UniProtKB/Swiss-Prot;Acc:P60838]
AT2G15080	1.56592	0.647007	0.00982397	Up	AtRLP19	receptor like protein 19 [Source:TAIR;Acc:AT2G15080]
AT2G32010	1.56443	0.645634	0.0162063	Up	CVL1	CVP2 like 1 [Source:TAIR;Acc:AT2G32010]
AT3G48440	1.564	0.64524	0.0366878	Up		Zinc finger CCCH domain-containing protein 43 [Source:UniProtKB/Swiss-Prot;Acc:Q9STM4]
AT5G39580	1.564	0.64524	0.0366878	Up	PER62	Peroxidase 62 [Source:UniProtKB/Swiss-Prot;Acc:Q9FKA4]
AT4G30670	1.56353	0.644805	0.0196689	Up		Putative membrane lipoprotein [Source:TAIR;Acc:AT4G30670]
AT3G52060	1.56301	0.644325	0.00530335	Up		Core-2/I-branching beta-1,6-N-acetylglucosaminyltransferase family protein [Source:TAIR;Acc:AT3G52060]
AT5G38200	1.563	0.644314	0.00772625	Up		Class I glutamine amidotransferase-like superfamily protein [Source:TAIR;Acc:AT5G38200]
AT4G34250	1.56266	0.644008	0.0232438	Up	KCS16	3-ketoacyl-CoA synthase 16 [Source:UniProtKB/Swiss-Prot;Acc:Q9SYZ0]
AT1G23090	1.56142	0.642854	0.0169419	Up	SULTR3;3	Probable sulfate transporter 3.3 [Source:UniProtKB/Swiss-Prot;Acc:Q9SXS2]
AT2G43620	1.56128	0.64273	0.039835	Up		Chitinase family protein [Source:TAIR;Acc:AT2G43620]
AT3G22550	1.55573	0.637592	0.00560742	Up		Protein of unknown function (DUF581) [Source:TAIR;Acc:AT3G22550]
AT2G28620	1.55547	0.637349	0.0212458	Up		P-loop containing nucleoside triphosphate hydrolases superfamily protein [Source:TAIR;Acc:AT2G28620]
AT1G16410	1.55396	0.635949	0.00777853	Up	CYP79F1	Dihomomethionine N-hydroxylase [Source:UniProtKB/Swiss-Prot;Acc:Q949U1]
AT1G52410	1.55335	0.635383	0.00860083	Up	TSA1	TSK-associating protein 1 [Source:UniProtKB/Swiss-Prot;Acc:F4ICX9]
AT4G32980	1.54867	0.631026	0.00753762	Up	ATH1	Homeobox protein ATH1 [Source:UniProtKB/Swiss-Prot;Acc:P48731]
AT4G39640	1.5485	0.630871	0.0303205	Up	GGT1	Gamma-glutamyltranspeptidase 1 [Source:UniProtKB/Swiss-Prot;Acc:Q8VYW6]
AT5G50130	1.54725	0.629702	0.0332867	Up		NAD(P)-binding Rossmann-fold superfamily protein [Source:TAIR;Acc:AT5G50130]
AT5G56120	1.54599	0.628531	0.0476496	Up		unknown protein; BEST Arabidopsis thaliana protein match is: unknown protein (TAIR:AT3G12870.1); Has 77 Blast hits to 75 proteins in 12 species: Archae - 0; Bacteria - 0; Metazoa - 0; Fungi - 0; Plants - 77; Viruses - 0; Other Eukaryotes - 0 (source /.../ BLink). [Source:TAIR;Acc:AT5G56120]
AT5G54630	1.54559	0.628155	0.016878	Up		zinc finger protein-related [Source:TAIR;Acc:AT5G54630]
AT5G55180	1.54261	0.625373	0.00917001	Up		O-Glycosyl hydrolases family 17 protein [Source:TAIR;Acc:AT5G55180]
AT2G46610	1.54219	0.624983	0.0246339	Up	RS31A	Serine/arginine-rich splicing factor RS31A [Source:UniProtKB/Swiss-Prot;Acc:Q9ZPX8]
AT3G48740	1.54131	0.624157	0.00690745	Up	SWEET11	Bidirectional sugar transporter SWEET11 [Source:UniProtKB/Swiss-Prot;Acc:Q9SMM5]
AT5G52450	1.54011	0.623037	0.0101417	Up		MATE efflux family protein [Source:TAIR;Acc:AT5G52450]
AT3G14240	1.53601	0.619187	0.00720617	Up		Subtilase family protein [Source:TAIR;Acc:AT3G14240]
AT4G31500	1.53567	0.618873	0.0120621	Up	CYP83B1	Cytochrome P450 83B1 [Source:UniProtKB/Swiss-Prot;Acc:O65782]
AT3G09220	1.53239	0.615787	0.010261	Up	LAC7	Laccase-7 [Source:UniProtKB/Swiss-Prot;Acc:Q9SR40]
AT2G35960	1.5317	0.615129	0.0120005	Up	NHL12	NDR1/HIN1-like 12 [Source:TAIR;Acc:AT2G35960]
AT4G20320	1.53036	0.613871	0.0129178	Up		CTP synthase family protein [Source:TAIR;Acc:AT4G20320]
AT3G16250	1.5295	0.613059	0.013649	Up	PNSB3	Photosynthetic NDH subunit of subcomplex B 3, chloroplastic [Source:UniProtKB/Swiss-Prot;Acc:Q9LU21]
AT3G27690	1.526	0.60976	0.0227279	Up	LHCB2.4	photosystem II light harvesting complex gene 2.3 [Source:TAIR;Acc:AT3G27690]
AT1G01300	1.52389	0.607757	0.00871457	Up		Eukaryotic aspartyl protease family protein [Source:TAIR;Acc:AT1G01300]
AT5G24210	1.52382	0.607696	0.0111159	Up		alpha/beta-Hydrolases superfamily protein [Source:TAIR;Acc:AT5G24210]
AT5G46240	1.52107	0.605084	0.0209562	Up	KAT1	Potassium channel KAT1 [Source:UniProtKB/Swiss-Prot;Acc:Q39128]
AT5G65750	1.51881	0.602938	0.00901264	Up		2-oxoglutarate dehydrogenase, E1 component [Source:TAIR;Acc:AT5G65750]
AT2G01990	1.51762	0.601815	0.0472165	Up		unknown protein; BEST Arabidopsis thaliana protein match is: unknown protein (TAIR:AT1G14630.1); Has 118 Blast hits to 118 proteins in 14 species: Archae - 0; Bacteria - 0; Metazoa - 0; Fungi - 0; Plants - 118; Viruses - 0; Other Eukaryotes - 0 (sou /.../CBI BLink). [Source:TAIR;Acc:AT2G01990]
AT2G38390	1.51665	0.600885	0.0121569	Up	PER23	Peroxidase 23 [Source:UniProtKB/Swiss-Prot;Acc:O80912]
AT5G60930	1.51448	0.598826	0.0394139	Up		P-loop containing nucleoside triphosphate hydrolases superfamily protein [Source:TAIR;Acc:AT5G60930]
AT1G77120	1.51375	0.598124	0.0385191	Up	ADH1	Alcohol dehydrogenase class-P [Source:UniProtKB/Swiss-Prot;Acc:P06525]
AT2G25510	1.51269	0.597118	0.0104455	Up		unknown protein; Has 2 Blast hits to 2 proteins in 1 species: Archae - 0; Bacteria - 0; Metazoa - 0; Fungi - 0; Plants - 2; Viruses - 0; Other Eukaryotes - 0 (source: NCBI BLink). [Source:TAIR;Acc:AT2G25510]
AT1G74940	1.51074	0.595259	0.0348118	Up		Protein of unknown function (DUF581) [Source:TAIR;Acc:AT1G74940]
AT4G30610	1.50911	0.593698	0.0177624	Up	SCPL24	Serine carboxypeptidase 24 [Source:UniProtKB/Swiss-Prot;Acc:Q9M099]
AT4G15910	1.5078	0.592448	0.0100192	Up	ATDI21	drought-induced 21 [Source:TAIR;Acc:AT4G15910]
AT5G16250	1.50697	0.591654	0.0251226	Up		unknown protein; BEST Arabidopsis thaliana protein match is: unknown protein (TAIR:AT3G02640.1); Has 1807 Blast hits to 1807 proteins in 277 species: Archae - 0; Bacteria - 0; Metazoa - 736; Fungi - 347; Plants - 385; Viruses - 0; Other Eukaryotes - /.../source: NCBI BLink). [Source:TAIR;Acc:AT5G16250]
AT3G07010	1.50676	0.591453	0.0174673	Up		Probable pectate lyase 8 [Source:UniProtKB/Swiss-Prot;Acc:Q9M8Z8]
AT4G16670	1.5056	0.590339	0.0488427	Up		Plant protein of unknown function (DUF828) with plant pleckstrin homology-like region [Source:TAIR;Acc:AT4G16670]
AT2G30250	1.50328	0.588113	0.0144487	Up	WRKY25	Probable WRKY transcription factor 25 [Source:UniProtKB/Swiss-Prot;Acc:O22921]
AT5G57180	1.50249	0.587359	0.0106576	Up	CIA2	Protein CHLOROPLAST IMPORT APPARATUS 2 [Source:UniProtKB/Swiss-Prot;Acc:Q9LU68]
AT2G20570	1.50223	0.587107	0.0128027	Up	GLK1	Transcription activator GLK1 [Source:UniProtKB/Swiss-Prot;Acc:Q9SIV3]
AT4G24230	1.49996	0.584921	0.0496428	Up	ACBP3	Acyl-CoA-binding domain-containing protein 3 [Source:UniProtKB/Swiss-Prot;Acc:Q9STX1]
AT3G28070	1.49849	0.583509	0.0150045	Up		WAT1-related protein At3g28070 [Source:UniProtKB/Swiss-Prot;Acc:Q8VYZ7]
AT4G15530	1.49589	0.581006	0.0144212	Up	PPDK	Pyruvate, phosphate dikinase 1, chloroplastic [Source:UniProtKB/Swiss-Prot;Acc:O23404]
AT1G12780	1.49508	0.580221	0.0162858	Up	UGE1	Bifunctional UDP-glucose 4-epimerase and UDP-xylose 4-epimerase 1 [Source:UniProtKB/Swiss-Prot;Acc:Q42605]
AT1G04800	1.49079	0.576081	0.0146525	Up		glycine-rich protein [Source:TAIR;Acc:AT1G04800]
AT1G58602	1.49039	0.575689	0.0152903	Up		Probable disease resistance protein At1g58602 [Source:UniProtKB/Swiss-Prot;Acc:Q8W3K0]
AT3G20380	1.48964	0.574968	0.0420065	Up		TRAF-like family protein [Source:TAIR;Acc:AT3G20380]
AT5G25460	1.48877	0.574119	0.0312437	Up		Protein of unknown function, DUF642 [Source:TAIR;Acc:AT5G25460]
AT5G41740	1.48859	0.573942	0.0378647	Up		Disease resistance protein (TIR-NBS-LRR class) family [Source:TAIR;Acc:AT5G41740]
AT3G21770	1.48816	0.573531	0.0127082	Up	PER30	Peroxidase 30 [Source:UniProtKB/Swiss-Prot;Acc:Q9LSY7]
AT3G15570	1.48776	0.573145	0.0346923	Up		Phototropic-responsive NPH3 family protein [Source:TAIR;Acc:AT3G15570]
AT3G12710	1.48742	0.572808	0.0200324	Up		DNA glycosylase superfamily protein [Source:TAIR;Acc:AT3G12710]
AT1G22710	1.48674	0.572149	0.0214756	Up	SUC2	Sucrose transport protein SUC2 [Source:UniProtKB/Swiss-Prot;Acc:Q39231]
AT5G23010	1.48664	0.572053	0.0167151	Up	MAM1	Methylthioalkylmalate synthase 1, chloroplastic [Source:UniProtKB/Swiss-Prot;Acc:Q9FG67]
AT1G26250	1.4856	0.571046	0.0150842	Up		Proline-rich extensin-like family protein [Source:TAIR;Acc:AT1G26250]
AT3G58990	1.48495	0.570415	0.013121	Up	IPMI1	3-isopropylmalate dehydratase small subunit 2 [Source:UniProtKB/Swiss-Prot;Acc:Q9LYT7]
AT5G20630	1.48457	0.570045	0.0165081	Up	GER3	Germin-like protein subfamily 3 member 3 [Source:UniProtKB/Swiss-Prot;Acc:P94072]
AT1G06080	1.48346	0.568962	0.0203675	Up	ADS1	Delta-9 acyl-lipid desaturase 1 [Source:UniProtKB/Swiss-Prot;Acc:O65797]
AT1G21100	1.483	0.568519	0.0420938	Up		O-methyltransferase family protein [Source:TAIR;Acc:AT1G21100]
AT4G36040	1.47938	0.564997	0.0140347	Up	ATJ11	Chaperone protein dnaJ 11, chloroplastic [Source:UniProtKB/Swiss-Prot;Acc:Q9FYB5]
AT5G02890	1.47702	0.562691	0.0481151	Up		HXXXD-type acyl-transferase family protein [Source:TAIR;Acc:AT5G02890]
AT1G16340	1.47666	0.56234	0.036843	Up	KDSA2	2-dehydro-3-deoxyphosphooctonate aldolase 2 [Source:UniProtKB/Swiss-Prot;Acc:Q6NQL4]
AT4G27260	1.47552	0.561222	0.0148949	Up	GH3.5	Indole-3-acetic acid-amido synthetase GH3.5 [Source:UniProtKB/Swiss-Prot;Acc:O81829]
AT4G32480	1.47386	0.559604	0.0188198	Up		Protein of unknown function (DUF506) [Source:TAIR;Acc:AT4G32480]
AT4G27900	1.47371	0.559455	0.0213966	Up		CCT motif family protein [Source:TAIR;Acc:AT4G27900]
AT1G62710	1.47301	0.558762	0.0407345	Up	bVPE	Vacuolar-processing enzyme beta-isozyme [Source:UniProtKB/Swiss-Prot;Acc:Q39044]
AT4G23800	1.47269	0.558453	0.0203968	Up	HMGB6	High mobility group B protein 6 [Source:UniProtKB/Swiss-Prot;Acc:Q9SUP7]
AT2G03220	1.47065	0.556452	0.027796	Up	FUT1	Galactoside 2-alpha-L-fucosyltransferase [Source:UniProtKB/Swiss-Prot;Acc:Q9SWH5]
AT2G15090	1.4705	0.556305	0.0291861	Up	KCS8	3-ketoacyl-CoA synthase 8 [Source:UniProtKB/Swiss-Prot;Acc:Q4V3C9]
AT2G45190	1.46935	0.555179	0.0412141	Up	YAB1	Axial regulator YABBY 1 [Source:UniProtKB/Swiss-Prot;Acc:O22152]
AT4G15430	1.46801	0.553866	0.0224144	Up		CSC1-like protein At4g15430 [Source:UniProtKB/Swiss-Prot;Acc:Q8VZM5]
AT1G21130	1.46757	0.553427	0.0207571	Up		O-methyltransferase family protein [Source:TAIR;Acc:AT1G21130]
AT3G07540	1.46749	0.553353	0.0305935	Up	FH10	Formin-like protein 10 [Source:UniProtKB/Swiss-Prot;Acc:Q9SRR2]
AT1G78970	1.46685	0.552724	0.0227533	Up	LUP1	Lupeol synthase 1 [Source:UniProtKB/Swiss-Prot;Acc:Q9C5M3]
AT5G19550	1.46537	0.551261	0.0195377	Up	ASP2	Aspartate aminotransferase, cytoplasmic isozyme 1 [Source:UniProtKB/Swiss-Prot;Acc:P46645]
AT4G36970	1.46527	0.551169	0.0199775	Up		Remorin family protein [Source:TAIR;Acc:AT4G36970]
AT4G19030	1.46476	0.550663	0.0491989	Up	NIP1-1	Aquaporin NIP1-1 [Source:UniProtKB/Swiss-Prot;Acc:Q8VZW1]
AT4G10120	1.46455	0.550462	0.0212935	Up	SPS4	Probable sucrose-phosphate synthase 4 [Source:UniProtKB/Swiss-Prot;Acc:F4JLK2]
AT5G65310	1.46199	0.547931	0.0197196	Up	ATHB-5	Homeobox-leucine zipper protein ATHB-5 [Source:UniProtKB/Swiss-Prot;Acc:P46667]
AT5G48960	1.46053	0.546492	0.0280356	Up		HAD-superfamily hydrolase, subfamily IG, 5'-nucleotidase [Source:TAIR;Acc:AT5G48960]
AT1G76930	1.45934	0.545319	0.0489078	Up	ATEXT4	extensin 4 [Source:TAIR;Acc:AT1G76930]
AT1G20010	1.45655	0.542551	0.018705	Up	TUBB5	Tubulin beta-5 chain [Source:UniProtKB/Swiss-Prot;Acc:P29513]
AT1G03440	1.45425	0.540272	0.0430443	Up		Leucine-rich repeat (LRR) family protein [Source:TAIR;Acc:AT1G03440]
AT4G39510	1.45222	0.538259	0.0264076	Up	CYP96A12	cytochrome P450, family 96, subfamily A, polypeptide 12 [Source:TAIR;Acc:AT4G39510]
AT1G49750	1.45048	0.536531	0.0197031	Up		Leucine-rich repeat (LRR) family protein [Source:TAIR;Acc:AT1G49750]
AT1G78370	1.44887	0.534931	0.0289322	Up	GSTU20	Glutathione S-transferase U20 [Source:UniProtKB/Swiss-Prot;Acc:Q8L7C9]
AT1G14700	1.44836	0.534415	0.0252353	Up	PAP3	Purple acid phosphatase 3 [Source:UniProtKB/Swiss-Prot;Acc:Q8H129]
AT4G12470	1.44433	0.530403	0.0210741	Up	AZI1	pEARLI1-like lipid transfer protein 1 [Source:UniProtKB/Swiss-Prot;Acc:Q9SU35]
AT5G03545	1.44368	0.529746	0.0212849	Up	AT4	Expressed in response to phosphate starvation, this response is enhanced by the presence of IAA. [Source:TAIR;Acc:AT5G03545]
AT1G28660	1.44304	0.529114	0.0302703	Up		GDSL esterase/lipase At1g28660 [Source:UniProtKB/Swiss-Prot;Acc:Q9FPE4]
AT3G26280	1.44149	0.527556	0.0300977	Up	CYP71B4	Cytochrome P450 71B4 [Source:UniProtKB/Swiss-Prot;Acc:O65786]
AT2G41730	1.44025	0.526322	0.0495455	Up		unknown protein; BEST Arabidopsis thaliana protein match is: unknown protein (TAIR:AT5G24640.1); Has 25 Blast hits to 25 proteins in 5 species: Archae - 0; Bacteria - 0; Metazoa - 0; Fungi - 0; Plants - 25; Viruses - 0; Other Eukaryotes - 0 (source: /.../BLink). [Source:TAIR;Acc:AT2G41730]
AT1G07650	1.43992	0.525988	0.0221576	Up		Probable LRR receptor-like serine/threonine-protein kinase At1g07650 [Source:UniProtKB/Swiss-Prot;Acc:C0LGE0]
AT2G36910	1.43946	0.525528	0.0347017	Up	ABCB1	ABC transporter B family member 1 [Source:UniProtKB/Swiss-Prot;Acc:Q9ZR72]
AT1G26150	1.4393	0.525368	0.0233465	Up	PERK10	Proline-rich receptor-like protein kinase PERK10 [Source:UniProtKB/Swiss-Prot;Acc:Q9C660]
AT5G07440	1.43834	0.524403	0.0257183	Up	GDH2	Glutamate dehydrogenase 2 [Source:UniProtKB/Swiss-Prot;Acc:Q38946]
AT3G16520	1.43746	0.523521	0.0262304	Up	UGT88A1	UDP-glycosyltransferase 88A1 [Source:UniProtKB/Swiss-Prot;Acc:Q9LK73]
AT2G41090	1.43664	0.522701	0.0261713	Up	CML10	Calmodulin-like protein 10 [Source:UniProtKB/Swiss-Prot;Acc:P30187]
AT2G06850	1.43662	0.522674	0.0341314	Up	XTH4	Xyloglucan endotransglucosylase/hydrolase protein 4 [Source:UniProtKB/Swiss-Prot;Acc:Q39099]
AT3G54400	1.43516	0.521213	0.0284937	Up		Eukaryotic aspartyl protease family protein [Source:TAIR;Acc:AT3G54400]
AT5G19090	1.43514	0.521193	0.02349	Up		Heavy metal transport/detoxification superfamily protein [Source:TAIR;Acc:AT5G19090]
AT4G04570	1.43407	0.520118	0.024236	Up	CRK40	Cysteine-rich receptor-like protein kinase 40 [Source:UniProtKB/Swiss-Prot;Acc:Q9SYS3]
AT1G23080	1.43286	0.518893	0.0251735	Up	PIN7	Auxin efflux carrier component 7 [Source:UniProtKB/Swiss-Prot;Acc:Q940Y5]
AT2G28950	1.43267	0.518702	0.0262191	Up	EXPA6	Expansin-A6 [Source:UniProtKB/Swiss-Prot;Acc:Q38865]
AT3G52720	1.43136	0.517391	0.0248759	Up	ACA1	Alpha carbonic anhydrase 1, chloroplastic [Source:UniProtKB/Swiss-Prot;Acc:O04846]
AT1G28400	1.43032	0.516342	0.0322604	Up		unknown protein; FUNCTIONS IN: molecular_function unknown; INVOLVED IN: biological_process unknown; LOCATED IN: endomembrane system; EXPRESSED IN: 22 plant structures; EXPRESSED DURING: 13 growth stages; BEST Arabidopsis thaliana protein match is: u /.../ protein (TAIR:AT2G33850.1); Has 45374 Blast hits to 18870 proteins in 668 species: Archae - 72; Bacteria - 1460; Metazoa - 1191; Fungi - 1038; …
AT4G38080	1.43018	0.516198	0.0416037	Up		hydroxyproline-rich glycoprotein family protein [Source:TAIR;Acc:AT4G38080]
AT4G30270	1.43	0.516013	0.0247837	Up	XTH24	Xyloglucan endotransglucosylase/hydrolase protein 24 [Source:UniProtKB/Swiss-Prot;Acc:P24806]
AT1G63420	1.42976	0.515774	0.0342553	Up		Arabidopsis thaliana protein of unknown function (DUF821) [Source:TAIR;Acc:AT1G63420]
AT1G22360	1.42944	0.515454	0.0271991	Up	UGT85A2	UDP-glycosyltransferase 85A2 [Source:UniProtKB/Swiss-Prot;Acc:Q9ZWJ3]
AT5G16030	1.42873	0.514735	0.0255101	Up		unknown protein; BEST Arabidopsis thaliana protein match is: unknown protein (TAIR:AT3G02500.1); Has 30201 Blast hits to 17322 proteins in 780 species: Archae - 12; Bacteria - 1396; Metazoa - 17338; Fungi - 3422; Plants - 5037; Viruses - 0; Other Eu /.../es - 2996 (source: NCBI BLink). [Source:TAIR;Acc:AT5G16030]
AT1G60140	1.42811	0.51411	0.0380065	Up	TPS10	Probable alpha,alpha-trehalose-phosphate synthase [UDP-forming] 10 [Source:UniProtKB/Swiss-Prot;Acc:O80738]
AT2G42300	1.42672	0.512702	0.0343989	Up	BHLH48	Transcription factor bHLH48 [Source:UniProtKB/Swiss-Prot;Acc:Q8VZ02]
AT5G64570	1.42582	0.511788	0.0328506	Up	BXL4	Beta-D-xylosidase 4 [Source:UniProtKB/Swiss-Prot;Acc:Q9FLG1]
AT2G37640	1.42476	0.510723	0.0270073	Up	EXPA3	Expansin-A3 [Source:UniProtKB/Swiss-Prot;Acc:O80932]
AT4G37870	1.42381	0.509752	0.0420769	Up	PCKA	Phosphoenolpyruvate carboxykinase [ATP] [Source:UniProtKB/Swiss-Prot;Acc:Q9T074]
AT1G25560	1.42234	0.508268	0.0270342	Up	TEM1	AP2/ERF and B3 domain-containing transcription repressor TEM1 [Source:UniProtKB/Swiss-Prot;Acc:Q9C6M5]
AT4G28270	1.42182	0.50774	0.0308682	Up	RMA2	E3 ubiquitin-protein ligase RMA2 [Source:UniProtKB/Swiss-Prot;Acc:P93030]
AT5G17300	1.4187	0.504574	0.0281341	Up	RVE1	Protein REVEILLE 1 [Source:UniProtKB/Swiss-Prot;Acc:F4KGY6]
AT3G61820	1.4156	0.501414	0.029247	Up		Eukaryotic aspartyl protease family protein [Source:TAIR;Acc:AT3G61820]
AT2G46650	1.41503	0.500837	0.0405099	Up	CYTB5-C	Cytochrome B5 isoform C [Source:UniProtKB/Swiss-Prot;Acc:Q9ZNV4]
AT4G23500	1.41411	0.499896	0.0482242	Up		Pectin lyase-like superfamily protein [Source:TAIR;Acc:AT4G23500]
AT1G28110	1.41368	0.499452	0.036818	Up	SCPL45	Serine carboxypeptidase-like 45 [Source:UniProtKB/Swiss-Prot;Acc:Q93Y09]
AT1G78830	1.41305	0.49881	0.0299951	Up		Curculin-like (mannose-binding) lectin family protein [Source:TAIR;Acc:AT1G78830]
AT5G66140	1.41222	0.497968	0.0318082	Up	PAD2	Proteasome subunit alpha type-7-B [Source:UniProtKB/Swiss-Prot;Acc:O24616]
AT4G03415	1.41185	0.497582	0.0314781	Up		Probable protein phosphatase 2C 52 [Source:UniProtKB/Swiss-Prot;Acc:Q8GY60]
AT1G23870	1.41137	0.497099	0.0378463	Up	TPS9	Probable alpha,alpha-trehalose-phosphate synthase [UDP-forming] 9 [Source:UniProtKB/Swiss-Prot;Acc:Q9LRA7]
AT5G44680	1.41075	0.496462	0.0408763	Up		DNA glycosylase superfamily protein [Source:TAIR;Acc:AT5G44680]
AT1G03870	1.40966	0.495346	0.0311447	Up	FLA9	Fasciclin-like arabinogalactan protein 9 [Source:UniProtKB/Swiss-Prot;Acc:Q9ZWA8]
AT5G11670	1.40817	0.493821	0.0448285	Up	NADP-ME2	NADP-dependent malic enzyme 2 [Source:UniProtKB/Swiss-Prot;Acc:Q9LYG3]
AT3G45780	1.40724	0.492871	0.0369937	Up	PHOT1	Phototropin-1 [Source:UniProtKB/Swiss-Prot;Acc:O48963]
AT3G53190	1.40437	0.489923	0.0389408	Up		Probable pectate lyase 12 [Source:UniProtKB/Swiss-Prot;Acc:Q9SCP2]
AT2G23600	1.40267	0.488174	0.0351487	Up	MES2	Methylesterase 2 [Source:UniProtKB/Swiss-Prot;Acc:O80476]
AT1G17140	1.40176	0.48724	0.0375228	Up	ICR1	Interactor of constitutive active ROPs 1 [Source:UniProtKB/Swiss-Prot;Acc:Q8LE98]
AT4G33300	1.40113	0.486591	0.0352372	Up	ADR1-L1	Probable disease resistance protein At4g33300 [Source:UniProtKB/Swiss-Prot;Acc:Q9SZA7]
AT3G14220	1.3998	0.485219	0.0487682	Up		GDSL esterase/lipase At3g14220 [Source:UniProtKB/Swiss-Prot;Acc:Q9LJP2]
AT5G40160	1.39878	0.484164	0.0491704	Up	EMB506	Ankyrin repeat domain-containing protein EMB506, chloroplastic [Source:UniProtKB/Swiss-Prot;Acc:Q9SQK3]
AT1G12240	1.39865	0.484034	0.0398896	Up	BFRUCT4	Acid beta-fructofuranosidase 4, vacuolar [Source:UniProtKB/Swiss-Prot;Acc:Q39041]
AT5G06320	1.39851	0.483894	0.0392415	Up	NHL3	NDR1/HIN1-like 3 [Source:TAIR;Acc:AT5G06320]
AT2G33170	1.39771	0.483069	0.0460975	Up		Probable leucine-rich repeat receptor-like protein kinase At2g33170 [Source:UniProtKB/Swiss-Prot;Acc:O49318]
AT1G07820	1.39515	0.480422	0.0368612	Up		Histone H4 [Source:UniProtKB/Swiss-Prot;Acc:P59259]
AT1G18590	1.39304	0.478241	0.0380794	Up	SOT17	Cytosolic sulfotransferase 17 [Source:UniProtKB/Swiss-Prot;Acc:Q9FZ80]
AT3G04290	1.39294	0.47813	0.0385664	Up	LTL1	GDSL esterase/lipase LTL1 [Source:UniProtKB/Swiss-Prot;Acc:Q9M8Y5]
AT1G70250	1.38998	0.475059	0.0463734	Up		receptor serine/threonine kinase, putative [Source:TAIR;Acc:AT1G70250]
AT5G18170	1.38851	0.473535	0.0430979	Up	GDH1	Glutamate dehydrogenase 1 [Source:UniProtKB/Swiss-Prot;Acc:Q43314]
AT1G72930	1.388	0.473012	0.0464197	Up	TIR	Toll/interleukin-1 receptor-like protein [Source:UniProtKB/Swiss-Prot;Acc:Q9SSN3]
AT1G53840	1.38781	0.472809	0.0404446	Up	PME1	Pectinesterase 1 [Source:UniProtKB/Swiss-Prot;Acc:Q43867]
AT2G32540	1.38332	0.468139	0.0417678	Up	CSLB4	Cellulose synthase-like protein B4 [Source:UniProtKB/Swiss-Prot;Acc:O80891]
AT2G39340	1.38304	0.467848	0.0418264	Up		SAC3/GANP/Nin1/mts3/eIF-3 p25 family [Source:TAIR;Acc:AT2G39340]
AT5G02240	1.38208	0.466839	0.0422032	Up		Uncharacterized protein At5g02240 [Source:UniProtKB/Swiss-Prot;Acc:Q94EG6]
AT1G33590	1.37595	0.460428	0.0450904	Up		Leucine-rich repeat (LRR) family protein [Source:TAIR;Acc:AT1G33590]
AT4G39940	1.37299	0.457326	0.0491002	Up	APK2	Adenylyl-sulfate kinase 2, chloroplastic [Source:UniProtKB/Swiss-Prot;Acc:O49196]
AT2G19110	1.37181	0.456085	0.0487343	Up	HMA4	Putative cadmium/zinc-transporting ATPase HMA4 [Source:UniProtKB/Swiss-Prot;Acc:O64474]
AT5G43470	1.37165	0.455913	0.0474692	Up	RPP8	Disease resistance protein RPP8 [Source:UniProtKB/Swiss-Prot;Acc:Q8W4J9]
AT4G32400	0.72771	-0.458565	0.047926	Down	BT1	Adenine nucleotide transporter BT1, chloroplastic/mitochondrial [Source:UniProtKB/Swiss-Prot;Acc:Q9SUV1]
AT2G19310	0.72675	-0.46047	0.0457843	Down	HSP18.5	18.5 kDa class IV heat shock protein [Source:UniProtKB/Swiss-Prot;Acc:O64564]
AT2G21960	0.72569	-0.462574	0.0444123	Down		unknown protein; LOCATED IN: chloroplast; EXPRESSED IN: 22 plant structures; EXPRESSED DURING: 13 growth stages; BEST Arabidopsis thaliana protein match is: unknown protein (TAIR:AT1G56180.1); Has 224 Blast hits to 222 proteins in 59 species: Archae /.../Bacteria - 65; Metazoa - 0; Fungi - 0; Plants - 134; Viruses - 0; Other Eukaryotes - 25 (source: NCBI BLink). [Source:TAIR;Acc:AT2G21960]
AT1G55020	0.725033	-0.463881	0.0497142	Down	LOX1	Linoleate 9S-lipoxygenase 1 [Source:UniProtKB/Swiss-Prot;Acc:Q06327]
AT3G02570	0.724968	-0.464012	0.0452324	Down	PMI1	Mannose-6-phosphate isomerase 1 [Source:UniProtKB/Swiss-Prot;Acc:Q9M884]
AT1G07610	0.724068	-0.465803	0.0498833	Down	MT1C	Metallothionein-like protein 1C [Source:UniProtKB/Swiss-Prot;Acc:Q38804]
AT2G22250	0.723589	-0.466758	0.0425085	Down	PAT	Bifunctional aspartate aminotransferase and glutamate/aspartate-prephenate aminotransferase [Source:UniProtKB/Swiss-Prot;Acc:Q9SIE1]
AT1G49500	0.723131	-0.467672	0.0420014	Down		unknown protein; FUNCTIONS IN: molecular_function unknown; INVOLVED IN: biological_process unknown; LOCATED IN: endomembrane system; EXPRESSED IN: 19 plant structures; EXPRESSED DURING: 10 growth stages; BEST Arabidopsis thaliana protein match is: u /.../ protein (TAIR:AT3G19030.1); Has 24 Blast hits to 24 proteins in 2 species: Archae - 0; Bacteria - 0; Metazoa - 0; Fungi - 0; Plants - 24; Virus…
AT1G64680	0.723094	-0.467745	0.0435122	Down		unknown protein; BEST Arabidopsis thaliana protein match is: unknown protein (TAIR:AT1G03055.1); Has 146 Blast hits to 146 proteins in 26 species: Archae - 0; Bacteria - 6; Metazoa - 0; Fungi - 0; Plants - 125; Viruses - 0; Other Eukaryotes - 15 (so /.../NCBI BLink). [Source:TAIR;Acc:AT1G64680]
AT1G76670	0.72105	-0.471829	0.0406997	Down	UDP-GALT2	UDP-galactose transporter 2 [Source:UniProtKB/Swiss-Prot;Acc:Q9SRE4]
AT5G51220	0.720952	-0.472025	0.048651	Down		ubiquinol-cytochrome C chaperone family protein [Source:TAIR;Acc:AT5G51220]
AT3G52920	0.717228	-0.479495	0.0368998	Down		Family of unknown function (DUF662) [Source:TAIR;Acc:AT3G52920]
AT2G45300	0.716886	-0.480185	0.038841	Down		3-phosphoshikimate 1-carboxyvinyltransferase, chloroplastic [Source:UniProtKB/Swiss-Prot;Acc:P05466]
AT1G47400	0.716784	-0.48039	0.0497935	Down		unknown protein; BEST Arabidopsis thaliana protein match is: unknown protein (TAIR:AT1G47395.1); Has 11 Blast hits to 11 proteins in 2 species: Archae - 0; Bacteria - 0; Metazoa - 0; Fungi - 0; Plants - 11; Viruses - 0; Other Eukaryotes - 0 (source: /.../BLink). [Source:TAIR;Acc:AT1G47400]
AT3G16950	0.716343	-0.481278	0.0364834	Down	LPD1	Dihydrolipoyl dehydrogenase 1, chloroplastic [Source:UniProtKB/Swiss-Prot;Acc:A8MS68]
AT4G17340	0.715531	-0.482915	0.0470161	Down	TIP2-2	Probable aquaporin TIP2-2 [Source:UniProtKB/Swiss-Prot;Acc:Q41975]
AT5G52920	0.714838	-0.484312	0.0465794	Down	PKP2	Plastidial pyruvate kinase 2 [Source:UniProtKB/Swiss-Prot;Acc:Q9FLW9]
AT1G75270	0.714835	-0.484317	0.0357782	Down	DHAR2	Glutathione S-transferase DHAR2 [Source:UniProtKB/Swiss-Prot;Acc:Q9FRL8]
AT3G56200	0.714507	-0.48498	0.0353895	Down		Transmembrane amino acid transporter family protein [Source:TAIR;Acc:AT3G56200]
AT1G01520	0.714333	-0.485331	0.03467	Down	RVE3	Protein REVEILLE 3 [Source:UniProtKB/Swiss-Prot;Acc:Q6R0H0]
AT3G09270	0.714299	-0.4854	0.0367851	Down	GSTU8	Glutathione S-transferase U8 [Source:UniProtKB/Swiss-Prot;Acc:Q9SR36]
AT5G22630	0.714211	-0.485578	0.0347684	Down	ADT5	Arogenate dehydratase 5, chloroplastic [Source:UniProtKB/Swiss-Prot;Acc:Q9FNJ8]
AT1G48100	0.714194	-0.485612	0.0415588	Down		Polygalacturonase At1g48100 [Source:UniProtKB/Swiss-Prot;Acc:Q949Z1]
AT5G45070	0.712034	-0.489982	0.0329736	Down	PP2A8	Protein PHLOEM PROTEIN 2-LIKE A8 [Source:UniProtKB/Swiss-Prot;Acc:Q9FHE9]
AT5G43850	0.711709	-0.49064	0.0374043	Down	ARD4	1,2-dihydroxy-3-keto-5-methylthiopentene dioxygenase 4 [Source:UniProtKB/Swiss-Prot;Acc:Q8H185]
AT1G02220	0.710974	-0.492132	0.0328599	Down	NAC003	NAC domain-containing protein 3 [Source:UniProtKB/Swiss-Prot;Acc:Q5PP28]
AT2G29490	0.710484	-0.493126	0.0338158	Down	GSTU1	Glutathione S-transferase U1 [Source:UniProtKB/Swiss-Prot;Acc:Q9ZW30]
AT4G36530	0.708108	-0.497959	0.0312163	Down		alpha/beta-Hydrolases superfamily protein [Source:TAIR;Acc:AT4G36530]
AT4G39980	0.707804	-0.498579	0.0352306	Down	DHS1	Phospho-2-dehydro-3-deoxyheptonate aldolase 1, chloroplastic [Source:UniProtKB/Swiss-Prot;Acc:P29976]
AT3G23530	0.706973	-0.500274	0.030832	Down		Cyclopropane-fatty-acyl-phospholipid synthase [Source:TAIR;Acc:AT3G23530]
AT1G45145	0.706834	-0.500557	0.034299	Down	TRX5	Thioredoxin H5 [Source:UniProtKB/Swiss-Prot;Acc:Q39241]
AT3G07090	0.705659	-0.502958	0.0286705	Down		PPPDE putative thiol peptidase family protein [Source:TAIR;Acc:AT3G07090]
AT1G50450	0.70478	-0.504754	0.0292783	Down		Saccharopine dehydrogenase [Source:TAIR;Acc:AT1G50450]
AT2G24020	0.703747	-0.506871	0.0284979	Down		Uncharacterised BCR, YbaB family COG0718 [Source:TAIR;Acc:AT2G24020]
AT1G23730	0.703386	-0.507611	0.028408	Down	BCA3	Beta carbonic anhydrase 3 [Source:UniProtKB/Swiss-Prot;Acc:Q9ZUC2]
AT5G19850	0.70334	-0.507706	0.0275494	Down		alpha/beta-Hydrolases superfamily protein [Source:TAIR;Acc:AT5G19850]
AT1G59740	0.702321	-0.509797	0.0487756	Down	NPF4.3	Protein NRT1/ PTR FAMILY 4.3 [Source:UniProtKB/Swiss-Prot;Acc:Q93VV5]
AT5G04830	0.701634	-0.511209	0.0269111	Down		Nuclear transport factor 2 (NTF2) family protein [Source:TAIR;Acc:AT5G04830]
AT3G17470	0.701488	-0.511509	0.0431192	Down	CRSH	Probable GTP diphosphokinase CRSH, chloroplastic [Source:UniProtKB/Swiss-Prot;Acc:Q84R11]
AT1G51140	0.700724	-0.513082	0.0255772	Down	BHLH122	Transcription factor bHLH122 [Source:UniProtKB/Swiss-Prot;Acc:Q9C690]
AT2G32720	0.700166	-0.514231	0.0256126	Down	CYTB5-B	Cytochrome b5 isoform B [Source:UniProtKB/Swiss-Prot;Acc:O48845]
AT5G54160	0.699052	-0.516528	0.0480012	Down	OMT1	Flavone 3'-O-methyltransferase 1 [Source:UniProtKB/Swiss-Prot;Acc:Q9FK25]
AT5G25890	0.698777	-0.517096	0.0245807	Down	IAA28	Auxin-responsive protein IAA28 [Source:UniProtKB/Swiss-Prot;Acc:Q9XFM0]
AT5G17840	0.698744	-0.517163	0.0497806	Down		DnaJ/Hsp40 cysteine-rich domain superfamily protein [Source:TAIR;Acc:AT5G17840]
AT2G25530	0.698676	-0.517304	0.0413731	Down		AFG1-like ATPase family protein [Source:TAIR;Acc:AT2G25530]
AT3G13520	0.697945	-0.518815	0.0242868	Down	AGP12	Arabinogalactan peptide 12 [Source:UniProtKB/Swiss-Prot;Acc:Q9LJD9]
AT3G19030	0.697639	-0.519447	0.0244192	Down		unknown protein; FUNCTIONS IN: molecular_function unknown; INVOLVED IN: pyridoxine biosynthetic process, homoserine biosynthetic process; LOCATED IN: endomembrane system; EXPRESSED IN: 19 plant structures; EXPRESSED DURING: 9 growth stages; BEST Ara /.../is thaliana protein match is: unknown protein (TAIR:AT1G49500.1); Has 22 Blast hits to 22 proteins in 2 species: Archae - 0; Bacteria - 0; Metaz…
AT5G47370	0.697444	-0.519851	0.0245543	Down	HAT2	Homeobox-leucine zipper protein HAT2 [Source:UniProtKB/Swiss-Prot;Acc:P46601]
AT2G46910	0.697285	-0.520181	0.027815	Down	PAP10	Probable plastid-lipid-associated protein 10, chloroplastic [Source:UniProtKB/Swiss-Prot;Acc:Q8W4F1]
AT5G48180	0.697075	-0.520614	0.0287331	Down	NSP5	Nitrile-specifier protein 5 [Source:UniProtKB/Swiss-Prot;Acc:Q93XW5]
AT4G22485	0.696355	-0.522105	0.0235521	Down		Bifunctional inhibitor/lipid-transfer protein/seed storage 2S albumin superfamily protein [Source:TAIR;Acc:AT4G22485]
AT1G78510	0.694672	-0.525595	0.0237901	Down	SPS1	Solanesyl diphosphate synthase 1 [Source:UniProtKB/Swiss-Prot;Acc:Q8S948]
AT5G02270	0.693897	-0.527206	0.0233149	Down	ABCI20	ABC transporter I family member 20 [Source:UniProtKB/Swiss-Prot;Acc:Q9LZ98]
AT2G15620	0.692639	-0.529824	0.0401532	Down	NIR1	Ferredoxin--nitrite reductase, chloroplastic [Source:UniProtKB/Swiss-Prot;Acc:Q39161]
AT3G05165	0.69262	-0.529865	0.0244208	Down		Sugar transporter ERD6-like 11 [Source:UniProtKB/Swiss-Prot;Acc:Q94AF9]
AT1G57770	0.69255	-0.53001	0.0240639	Down		FAD/NAD(P)-binding oxidoreductase family protein [Source:TAIR;Acc:AT1G57770]
AT4G24510	0.689656	-0.536051	0.0218306	Down	CER2	Protein ECERIFERUM 1 [Source:UniProtKB/Swiss-Prot;Acc:Q39048]
AT4G35550	0.689654	-0.536055	0.0349604	Down	WOX13	WUSCHEL-related homeobox 13 [Source:UniProtKB/Swiss-Prot;Acc:O81788]
AT4G15490	0.689208	-0.536988	0.0266568	Down	UGT84A3	UDP-glycosyltransferase 84A3 [Source:UniProtKB/Swiss-Prot;Acc:O23401]
AT3G21560	0.689025	-0.537371	0.0194004	Down	UGT84A2	UDP-glycosyltransferase 84A2 [Source:UniProtKB/Swiss-Prot;Acc:Q9LVF0]
AT3G29200	0.688947	-0.537536	0.0208571	Down	CM1	Chorismate mutase 1, chloroplastic [Source:UniProtKB/Swiss-Prot;Acc:P42738]
AT1G70580	0.688682	-0.53809	0.0206643	Down	GGAT2	Glutamate--glyoxylate aminotransferase 2 [Source:UniProtKB/Swiss-Prot;Acc:Q9S7E9]
AT3G52740	0.686319	-0.543049	0.0288196	Down		unknown protein; BEST Arabidopsis thaliana protein match is: unknown protein (TAIR:AT3G44450.1); Has 65 Blast hits to 65 proteins in 13 species: Archae - 0; Bacteria - 0; Metazoa - 0; Fungi - 0; Plants - 65; Viruses - 0; Other Eukaryotes - 0 (source /.../ BLink). [Source:TAIR;Acc:AT3G52740]
AT5G14840	0.686183	-0.543335	0.0353578	Down
AT3G05400	0.686028	-0.54366	0.0277201	Down	SUGTL5	Sugar transporter ERD6-like 12 [Source:UniProtKB/Swiss-Prot;Acc:Q8VZT3]
AT5G57050	0.685586	-0.54459	0.0312121	Down	ABI2	Protein phosphatase 2C 77 [Source:UniProtKB/Swiss-Prot;Acc:O04719]
AT1G06690	0.68502	-0.545782	0.0175931	Down		Uncharacterized oxidoreductase At1g06690, chloroplastic [Source:UniProtKB/Swiss-Prot;Acc:Q94A68]
AT1G23800	0.684671	-0.546517	0.0459706	Down	ALDH2B7	Aldehyde dehydrogenase family 2 member B7, mitochondrial [Source:UniProtKB/Swiss-Prot;Acc:Q8S528]
AT4G27030	0.684633	-0.546597	0.0178191	Down	FAD4	Fatty acid desaturase 4, chloroplastic [Source:UniProtKB/Swiss-Prot;Acc:Q9SZ42]
AT1G22410	0.684595	-0.546677	0.0321462	Down		Class-II DAHP synthetase family protein [Source:TAIR;Acc:AT1G22410]
AT4G16155	0.684588	-0.546691	0.0174038	Down	LPD2	dihydrolipoyl dehydrogenases [Source:TAIR;Acc:AT4G16155]
AT1G34630	0.682739	-0.550594	0.0459918	Down		BEST Arabidopsis thaliana protein match is: Mitochondrial import inner membrane translocase subunit Tim17/Tim22/Tim23 family protein (TAIR:AT5G51150.1); Has 323 Blast hits to 315 proteins in 124 species: Archae - 0; Bacteria - 0; Metazoa - 95; Fungi /.../; Plants - 73; Viruses - 0; Other Eukaryotes - 45 (source: NCBI BLink). [Source:TAIR;Acc:AT1G34630]
AT5G17010	0.682634	-0.550815	0.0166743	Down		D-xylose-proton symporter-like 2 [Source:UniProtKB/Swiss-Prot;Acc:Q6AWX0]
AT5G08710	0.68189	-0.552389	0.0432991	Down		Regulator of chromosome condensation (RCC1) family protein [Source:TAIR;Acc:AT5G08710]
AT1G17050	0.679985	-0.556425	0.0172632	Down	SPS2	Solanesyl diphosphate synthase 2, chloroplastic [Source:UniProtKB/Swiss-Prot;Acc:Q76FS5]
AT3G44720	0.679629	-0.557182	0.0154105	Down	ADT4	Arogenate dehydratase 4, chloroplastic [Source:UniProtKB/Swiss-Prot;Acc:O22241]
AT1G75170	0.679599	-0.557244	0.0168977	Down		Sec14p-like phosphatidylinositol transfer family protein [Source:TAIR;Acc:AT1G75170]
AT5G02780	0.678838	-0.558861	0.0207677	Down	GSTL1	Glutathione S-transferase L1 [Source:UniProtKB/Swiss-Prot;Acc:Q6NLB0]
AT1G20440	0.67816	-0.560303	0.0222202	Down	COR47	Dehydrin COR47 [Source:UniProtKB/Swiss-Prot;Acc:P31168]
AT5G10130	0.677802	-0.561064	0.0487142	Down	DFC	Protein DOWNSTREAM OF FLC [Source:UniProtKB/Swiss-Prot;Acc:Q9LX15]
AT2G05440	0.677158	-0.562435	0.0268598	Down	ATGRP9	GLYCINE RICH PROTEIN 9 [Source:TAIR;Acc:AT2G05440]
AT3G57010	0.677047	-0.562671	0.0160324	Down	SSL8	Protein STRICTOSIDINE SYNTHASE-LIKE 8 [Source:UniProtKB/Swiss-Prot;Acc:Q9M1J7]
AT1G08250	0.676339	-0.564181	0.0459469	Down	ADT6	Arogenate dehydratase/prephenate dehydratase 6, chloroplastic [Source:UniProtKB/Swiss-Prot;Acc:Q9SGD6]
AT3G27580	0.675919	-0.565077	0.0149609	Down	D6PKL3	Serine/threonine-protein kinase D6PKL3 [Source:UniProtKB/Swiss-Prot;Acc:Q05999]
AT2G30720	0.675067	-0.566898	0.0471373	Down		Thioesterase/thiol ester dehydrase-isomerase superfamily protein [Source:TAIR;Acc:AT2G30720]
AT1G79520	0.674033	-0.569108	0.0139402	Down	MTP9	Metal tolerance protein 9 [Source:UniProtKB/Swiss-Prot;Acc:Q9SAJ7]
AT1G76980	0.673191	-0.570913	0.0424356	Down		BEST Arabidopsis thaliana protein match is: embryo defective 2170 (TAIR:AT1G21390.1); Has 65 Blast hits to 65 proteins in 23 species: Archae - 0; Bacteria - 8; Metazoa - 1; Fungi - 8; Plants - 40; Viruses - 3; Other Eukaryotes - 5 (source: NCBI BLink). [Source:TAIR;Acc:AT1G76980]
AT5G56010	0.673086	-0.571138	0.0478662	Down	HSP90-3	Heat shock protein 90-3 [Source:UniProtKB/Swiss-Prot;Acc:P51818]
AT4G29590	0.67263	-0.572116	0.0144249	Down		S-adenosyl-L-methionine-dependent methyltransferases superfamily protein [Source:TAIR;Acc:AT4G29590]
AT5G17170	0.671305	-0.57496	0.034534	Down	ENH1	rubredoxin family protein [Source:TAIR;Acc:AT5G17170]
AT5G24120	0.671185	-0.575217	0.0157864	Down	SIGE	RNA polymerase sigma factor sigE, chloroplastic/mitochondrial [Source:UniProtKB/Swiss-Prot;Acc:Q9ZNX9]
AT1G02816	0.670923	-0.57578	0.0304831	Down		Protein of unknown function, DUF538 [Source:TAIR;Acc:AT1G02816]
AT3G17800	0.670829	-0.575983	0.0160293	Down		Protein of unknown function (DUF760) [Source:TAIR;Acc:AT3G17800]
AT5G15530	0.670788	-0.57607	0.0162846	Down	BCCP2	Biotin carboxyl carrier protein of acetyl-CoA carboxylase 2, chloroplastic [Source:UniProtKB/Swiss-Prot;Acc:Q9LLC1]
AT1G74770	0.669847	-0.578096	0.0129419	Down		zinc ion binding [Source:TAIR;Acc:AT1G74770]
AT5G47870	0.669236	-0.579413	0.011841	Down		FUNCTIONS IN: molecular_function unknown; INVOLVED IN: biological_process unknown; LOCATED IN: chloroplast; EXPRESSED IN: 22 plant structures; EXPRESSED DURING: 13 growth stages; BEST Arabidopsis thaliana protein match is: cobalt ion binding (TAIR:A /.../10.1); Has 1807 Blast hits to 1807 proteins in 277 species: Archae - 0; Bacteria - 0; Metazoa - 736; Fungi - 347; Plants - 385; Viruses - 0; Oth…
AT3G57020	0.666857	-0.58455	0.0120192	Down	SSL9	Protein STRICTOSIDINE SYNTHASE-LIKE 9 [Source:UniProtKB/Swiss-Prot;Acc:Q9M1J6]
AT1G77330	0.666818	-0.584635	0.0110124	Down		1-aminocyclopropane-1-carboxylate oxidase 5 [Source:UniProtKB/Swiss-Prot;Acc:Q0WPW4]
AT4G03410	0.666072	-0.586249	0.0393396	Down		Peroxisomal membrane 22 kDa (Mpv17/PMP22) family protein [Source:TAIR;Acc:AT4G03410]
AT1G75280	0.663793	-0.591195	0.0125929	Down		Isoflavone reductase homolog P3 [Source:UniProtKB/Swiss-Prot;Acc:P52577]
AT2G39250	0.663429	-0.591986	0.0326806	Down	SNZ	AP2-like ethylene-responsive transcription factor SNZ [Source:UniProtKB/Swiss-Prot;Acc:Q6PV67]
AT3G27150	0.663429	-0.591986	0.0326806	Down		F-box/kelch-repeat protein At3g27150 [Source:UniProtKB/Swiss-Prot;Acc:Q9LI89]
AT1G56170	0.663313	-0.592239	0.0115604	Down	NFYC2	Nuclear transcription factor Y subunit C-2 [Source:UniProtKB/Swiss-Prot;Acc:Q8LCG7]
AT4G04610	0.661969	-0.595165	0.0163158	Down	2017-04-01	5'-adenylylsulfate reductase 1, chloroplastic [Source:UniProtKB/Swiss-Prot;Acc:P92979]
AT2G30490	0.661735	-0.595675	0.0423848	Down	CYP73A5	Trans-cinnamate 4-monooxygenase [Source:UniProtKB/Swiss-Prot;Acc:P92994]
AT3G21150	0.661102	-0.597055	0.0343984	Down	BBX32	B-box zinc finger protein 32 [Source:UniProtKB/Swiss-Prot;Acc:Q9LJB7]
AT1G73990	0.660509	-0.59835	0.00928024	Down	SPPA	Serine protease SPPA, chloroplastic [Source:UniProtKB/Swiss-Prot;Acc:Q9C9C0]
AT1G55320	0.659402	-0.600771	0.0112831	Down	AAE18	Probable acyl-activating enzyme 18, peroxisomal [Source:UniProtKB/Swiss-Prot;Acc:Q84P17]
AT3G07350	0.659289	-0.601018	0.0340685	Down		Protein of unknown function (DUF506) [Source:TAIR;Acc:AT3G07350]
AT3G09650	0.657373	-0.605217	0.0114851	Down	HCF152	Pentatricopeptide repeat-containing protein At3g09650, chloroplastic [Source:UniProtKB/Swiss-Prot;Acc:Q9SF38]
AT2G22240	0.656805	-0.606463	0.0146479	Down	IPS2	Inositol-3-phosphate synthase isozyme 2 [Source:UniProtKB/Swiss-Prot;Acc:Q38862]
AT1G26770	0.656804	-0.606466	0.0100865	Down	EXPA10	Expansin-A10 [Source:UniProtKB/Swiss-Prot;Acc:Q9LDR9]
AT3G09440	0.656032	-0.608161	0.0375959	Down	HSP70-3	Heat shock 70 kDa protein 3 [Source:UniProtKB/Swiss-Prot;Acc:O65719]
AT1G24280	0.6555	-0.609333	0.00987734	Down	G6PD3	Glucose-6-phosphate 1-dehydrogenase 3, chloroplastic [Source:UniProtKB/Swiss-Prot;Acc:Q8L743]
AT3G22600	0.6555	-0.609333	0.00807285	Down		Bifunctional inhibitor/lipid-transfer protein/seed storage 2S albumin superfamily protein [Source:TAIR;Acc:AT3G22600]
AT5G24850	0.6555	-0.609333	0.0090994	Down	CRY3	cryptochrome 3 [Source:TAIR;Acc:AT5G24850]
AT5G60540	0.6555	-0.609333	0.0111094	Down	PDX2	Probable pyridoxal 5'-phosphate synthase subunit PDX2 [Source:UniProtKB/Swiss-Prot;Acc:Q8LAD0]
AT4G38730	0.654392	-0.611772	0.0400411	Down		Probable magnesium transporter NIPA7 [Source:UniProtKB/Swiss-Prot;Acc:Q8GYS1]
AT4G09750	0.653748	-0.613193	0.00769059	Down		NAD(P)-binding Rossmann-fold superfamily protein [Source:TAIR;Acc:AT4G09750]
AT4G30460	0.653676	-0.613352	0.0101793	Down		glycine-rich protein [Source:TAIR;Acc:AT4G30460]
AT3G07720	0.65302	-0.614801	0.00847378	Down		Galactose oxidase/kelch repeat superfamily protein [Source:TAIR;Acc:AT3G07720]
AT3G60140	0.652599	-0.615731	0.0105066	Down	BGLU30	Beta-glucosidase 30 [Source:UniProtKB/Swiss-Prot;Acc:Q9M1C9]
AT3G27110	0.652255	-0.616493	0.00997303	Down		Peptidase family M48 family protein [Source:TAIR;Acc:AT3G27110]
AT3G26440	0.651356	-0.618481	0.00880227	Down		Protein of unknown function (DUF707) [Source:TAIR;Acc:AT3G26440]
AT5G48930	0.651229	-0.618764	0.0160986	Down	HST	Shikimate O-hydroxycinnamoyltransferase [Source:UniProtKB/Swiss-Prot;Acc:Q9FI78]
AT2G26980	0.65075	-0.619825	0.00781013	Down	CIPK3	CBL-interacting serine/threonine-protein kinase 3 [Source:UniProtKB/Swiss-Prot;Acc:Q2V452]
AT3G53260	0.650093	-0.621282	0.0213104	Down	PAL2	Phenylalanine ammonia-lyase 2 [Source:UniProtKB/Swiss-Prot;Acc:P45724]
AT2G44670	0.649902	-0.621705	0.00694445	Down		Protein of unknown function (DUF581) [Source:TAIR;Acc:AT2G44670]
AT1G73480	0.649504	-0.622589	0.00729764	Down		alpha/beta-Hydrolases superfamily protein [Source:TAIR;Acc:AT1G73480]
AT5G54230	0.648375	-0.6251	0.0403905	Down	MYB49	myb domain protein 49 [Source:TAIR;Acc:AT5G54230]
AT1G47480	0.648051	-0.625821	0.0217907	Down	CXE2	Probable carboxylesterase 2 [Source:UniProtKB/Swiss-Prot;Acc:Q9SX78]
AT5G44110	0.648008	-0.625916	0.00681456	Down	ABCI21	ABC transporter I family member 21 [Source:UniProtKB/Swiss-Prot;Acc:Q9XF19]
AT2G39530	0.647335	-0.627415	0.0385604	Down		CASP-like protein 4D1 [Source:UniProtKB/Swiss-Prot;Acc:Q8GWD5]
AT1G73540	0.646875	-0.628442	0.0164907	Down	NUDT21	Nudix hydrolase 21, chloroplastic [Source:UniProtKB/Swiss-Prot;Acc:Q8VY81]
AT1G68238	0.646612	-0.629029	0.0352186	Down		unknown protein; FUNCTIONS IN: molecular_function unknown; INVOLVED IN: biological_process unknown; LOCATED IN: endomembrane system; Has 30201 Blast hits to 17322 proteins in 780 species: Archae - 12; Bacteria - 1396; Metazoa - 17338; Fungi - 3422; /.../ - 5037; Viruses - 0; Other Eukaryotes - 2996 (source: NCBI BLink). [Source:TAIR;Acc:AT1G68238]
AT1G19050	0.64641	-0.629478	0.0101186	Down	ARR7	Two-component response regulator ARR7 [Source:UniProtKB/Swiss-Prot;Acc:Q9ZWS7]
AT5G13930	0.646081	-0.630214	0.0222242	Down	CHS	Chalcone synthase [Source:UniProtKB/Swiss-Prot;Acc:P13114]
AT5G50100	0.645542	-0.631418	0.00609002	Down		Uncharacterized protein At5g50100, mitochondrial [Source:UniProtKB/Swiss-Prot;Acc:Q8W485]
AT4G26080	0.645195	-0.632192	0.00759598	Down	ABI1	Protein phosphatase 2C 56 [Source:UniProtKB/Swiss-Prot;Acc:P49597]
AT1G78340	0.645179	-0.632228	0.00608865	Down	GSTU22	Glutathione S-transferase U22 [Source:UniProtKB/Swiss-Prot;Acc:Q8GYM1]
AT5G12050	0.64515	-0.632294	0.0363106	Down		unknown protein; BEST Arabidopsis thaliana protein match is: unknown protein (TAIR:AT3G13980.1); Has 1807 Blast hits to 1807 proteins in 277 species: Archae - 0; Bacteria - 0; Metazoa - 736; Fungi - 347; Plants - 385; Viruses - 0; Other Eukaryotes - /.../source: NCBI BLink). [Source:TAIR;Acc:AT5G12050]
AT5G20270	0.644575	-0.63358	0.00665793	Down	HHP1	Heptahelical transmembrane protein 1 [Source:UniProtKB/Swiss-Prot;Acc:Q93ZH9]
AT4G33580	0.643069	-0.636955	0.00613692	Down	BCA5	Beta carbonic anhydrase 5, chloroplastic [Source:UniProtKB/Swiss-Prot;Acc:Q94CE3]
AT3G47510	0.642781	-0.637601	0.0265162	Down		unknown protein; FUNCTIONS IN: molecular_function unknown; INVOLVED IN: biological_process unknown; LOCATED IN: endomembrane system; EXPRESSED IN: 19 plant structures; EXPRESSED DURING: 11 growth stages; Has 15 Blast hits to 15 proteins in 7 species /.../ae - 0; Bacteria - 0; Metazoa - 0; Fungi - 0; Plants - 15; Viruses - 0; Other Eukaryotes - 0 (source: NCBI BLink). [Source:TAIR;Acc:AT3G47510]
AT5G52640	0.641327	-0.640869	0.00543725	Down	HSP81-1	heat shock protein 90.1 [Source:TAIR;Acc:AT5G52640]
AT5G57800	0.641295	-0.64094	0.00663111	Down	CER3	Protein ECERIFERUM 3 [Source:UniProtKB/Swiss-Prot;Acc:Q8H1Z0]
AT1G17180	0.640966	-0.64168	0.00603695	Down	GSTU25	Glutathione S-transferase U25 [Source:UniProtKB/Swiss-Prot;Acc:Q9SHH7]
AT5G63160	0.639764	-0.644387	0.00515127	Down	BT1	BTB/POZ and TAZ domain-containing protein 1 [Source:UniProtKB/Swiss-Prot;Acc:Q9FMK7]
AT3G23810	0.638946	-0.646235	0.023022	Down	SAHH2	Adenosylhomocysteinase 2 [Source:UniProtKB/Swiss-Prot;Acc:Q9LK36]
AT4G20820	0.638834	-0.646486	0.0222362	Down		FAD-binding Berberine family protein [Source:TAIR;Acc:AT4G20820]
AT5G47230	0.638753	-0.646669	0.0347555	Down	ERF5	Ethylene-responsive transcription factor 5 [Source:UniProtKB/Swiss-Prot;Acc:O80341]
AT5G13910	0.638319	-0.64765	0.0409527	Down	LEP	Ethylene-responsive transcription factor LEP [Source:UniProtKB/Swiss-Prot;Acc:Q9M644]
AT1G68150	0.637784	-0.648861	0.0490612	Down	WRKY9	Probable WRKY transcription factor 9 [Source:UniProtKB/Swiss-Prot;Acc:Q9C9F0]
AT5G24760	0.637251	-0.650067	0.00540036	Down		Alcohol dehydrogenase-like 6 [Source:UniProtKB/Swiss-Prot;Acc:Q8LEB2]
AT3G15650	0.637213	-0.650152	0.0447936	Down		alpha/beta-Hydrolases superfamily protein [Source:TAIR;Acc:AT3G15650]
AT5G40670	0.636826	-0.65103	0.00477345	Down		Cystinosin homolog [Source:UniProtKB/Swiss-Prot;Acc:P57758]
AT1G66540	0.636803	-0.651082	0.029096	Down		Cytochrome P450 superfamily protein [Source:TAIR;Acc:AT1G66540]
AT1G32100	0.636636	-0.651458	0.0155617	Down	PRR1	Pinoresinol reductase 1 [Source:UniProtKB/Swiss-Prot;Acc:Q9FVQ6]
AT2G46680	0.636489	-0.651793	0.00463526	Down	ATHB-7	Homeobox-leucine zipper protein ATHB-7 [Source:UniProtKB/Swiss-Prot;Acc:P46897]
AT5G52570	0.635716	-0.653547	0.00451516	Down	BETA-OHASE 2	Beta-carotene 3-hydroxylase 2, chloroplastic [Source:UniProtKB/Swiss-Prot;Acc:Q9LTG0]
AT1G12740	0.635385	-0.654297	0.0321786	Down	CYP87A2	cytochrome P450, family 87, subfamily A, polypeptide 2 [Source:TAIR;Acc:AT1G12740]
AT3G14570	0.634355	-0.656639	0.00680861	Down	CALS8	Putative callose synthase 8 [Source:UniProtKB/Swiss-Prot;Acc:Q9LUD7]
AT4G24960	0.633346	-0.658935	0.00450781	Down	HVA22D	HVA22-like protein d [Source:UniProtKB/Swiss-Prot;Acc:Q9S760]
AT1G20450	0.633279	-0.659086	0.00469384	Down	ERD10	Dehydrin ERD10 [Source:UniProtKB/Swiss-Prot;Acc:P42759]
AT5G23750	0.633153	-0.659374	0.0336973	Down		Remorin family protein [Source:TAIR;Acc:AT5G23750]
AT5G65730	0.632325	-0.661261	0.00407681	Down	XTH6	Probable xyloglucan endotransglucosylase/hydrolase protein 6 [Source:UniProtKB/Swiss-Prot;Acc:Q8LF99]
AT4G34650	0.63228	-0.661364	0.0181894	Down	SQS2	squalene synthase 2 [Source:TAIR;Acc:AT4G34650]
AT5G42270	0.632033	-0.661928	0.0186988	Down	FTSH5	ATP-dependent zinc metalloprotease FTSH 5, chloroplastic [Source:UniProtKB/Swiss-Prot;Acc:Q9FH02]
AT5G57220	0.631445	-0.663272	0.0459915	Down	CYP81F2	cytochrome P450, family 81, subfamily F, polypeptide 2 [Source:TAIR;Acc:AT5G57220]
AT3G61890	0.631003	-0.664281	0.00507073	Down	ATHB-12	Homeobox-leucine zipper protein ATHB-12 [Source:UniProtKB/Swiss-Prot;Acc:Q9M276]
AT4G29905	0.629511	-0.667697	0.00456066	Down		unknown protein; BEST Arabidopsis thaliana protein match is: unknown protein (TAIR:AT5G57123.1); Has 73 Blast hits to 73 proteins in 13 species: Archae - 0; Bacteria - 0; Metazoa - 0; Fungi - 0; Plants - 73; Viruses - 0; Other Eukaryotes - 0 (source /.../ BLink). [Source:TAIR;Acc:AT4G29905]
AT1G13650	0.628925	-0.669039	0.0428556	Down		BEST Arabidopsis thaliana protein match is: 18S pre-ribosomal assembly protein gar2-related (TAIR:AT2G03810.4); Has 3688 Blast hits to 1629 proteins in 255 species: Archae - 22; Bacteria - 222; Metazoa - 684; Fungi - 292; Plants - 62; Viruses - 14; /.../Eukaryotes - 2392 (source: NCBI BLink). [Source:TAIR;Acc:AT1G13650]
AT1G25530	0.628577	-0.669838	0.00735076	Down		Lysine histidine transporter-like 6 [Source:UniProtKB/Swiss-Prot;Acc:Q9C6M2]
AT3G47070	0.628399	-0.670247	0.00367379	Down		LOCATED IN: thylakoid, chloroplast thylakoid membrane, chloroplast, chloroplast envelope; EXPRESSED IN: 22 plant structures; EXPRESSED DURING: 13 growth stages; CONTAINS InterPro DOMAIN/s: Thylakoid soluble phosphoprotein TSP9 (InterPro:IPR021584); /.../ Blast hits to 37 proteins in 10 species: Archae - 0; Bacteria - 0; Metazoa - 0; Fungi - 0; Plants - 37; Viruses - 0; Other Eukaryotes - 0 (sourc…
AT3G24520	0.627363	-0.672627	0.0118408	Down	HSFC1	Heat stress transcription factor C-1 [Source:UniProtKB/Swiss-Prot;Acc:Q9LV52]
AT1G75750	0.627099	-0.673236	0.0043874	Down	GASA1	Gibberellin-regulated protein 1 [Source:UniProtKB/Swiss-Prot;Acc:P46689]
AT1G07420	0.627062	-0.673321	0.0102547	Down	SMO2-2	Methylsterol monooxygenase 2-2 [Source:UniProtKB/Swiss-Prot;Acc:Q8VWZ8]
AT5G57345	0.626036	-0.675683	0.00349117	Down		unknown protein; Has 30201 Blast hits to 17322 proteins in 780 species: Archae - 12; Bacteria - 1396; Metazoa - 17338; Fungi - 3422; Plants - 5037; Viruses - 0; Other Eukaryotes - 2996 (source: NCBI BLink). [Source:TAIR;Acc:AT5G57345]
AT4G30470	0.62603	-0.675696	0.00338116	Down		NAD(P)-binding Rossmann-fold superfamily protein [Source:TAIR;Acc:AT4G30470]
AT1G62180	0.625694	-0.676471	0.0124237	Down	2017-04-02	5'-adenylylsulfate reductase 2, chloroplastic [Source:UniProtKB/Swiss-Prot;Acc:P92981]
AT3G24100	0.625598	-0.676691	0.00400015	Down		Uncharacterised protein family SERF [Source:TAIR;Acc:AT3G24100]
AT1G54570	0.625153	-0.67772	0.00880333	Down		Acyltransferase-like protein At1g54570, chloroplastic [Source:UniProtKB/Swiss-Prot;Acc:Q9ZVN2]
AT4G09500	0.623901	-0.680612	0.0101781	Down	UGT79B7	UDP-glycosyltransferase 79B7 [Source:UniProtKB/Swiss-Prot;Acc:Q9M0P3]
AT2G16740	0.623826	-0.680783	0.00888567	Down	UBC29	Ubiquitin-conjugating enzyme E2 29 [Source:UniProtKB/Swiss-Prot;Acc:Q9SLE4]
AT4G13280	0.622725	-0.683334	0.033642	Down	ATTPS12	terpenoid synthase 12 [Source:TAIR;Acc:AT4G13280]
AT2G21210	0.62204	-0.684921	0.00295724	Down		SAUR-like auxin-responsive protein family [Source:TAIR;Acc:AT2G21210]
AT3G47780	0.621781	-0.685522	0.00413726	Down	ABCA7	ABC transporter A family member 7 [Source:UniProtKB/Swiss-Prot;Acc:Q9STT5]
AT1G06000	0.621729	-0.685643	0.00355904	Down	UGT89C1	UDP-glycosyltransferase 89C1 [Source:UniProtKB/Swiss-Prot;Acc:Q9LNE6]
AT3G24240	0.621614	-0.68591	0.00557098	Down	RCH2	Receptor-like protein kinase 2 [Source:UniProtKB/Swiss-Prot;Acc:Q9LHP4]
AT3G11410	0.621047	-0.687226	0.00296332	Down	PP2CA	Protein phosphatase 2C 37 [Source:UniProtKB/Swiss-Prot;Acc:P49598]
AT4G34050	0.620573	-0.688328	0.0257712	Down	CCOAOMT1	Caffeoyl-CoA O-methyltransferase 1 [Source:UniProtKB/Swiss-Prot;Acc:O49499]
AT5G40850	0.620374	-0.688789	0.00325041	Down	UPM1	urophorphyrin methylase 1 [Source:TAIR;Acc:AT5G40850]
AT5G65870	0.619773	-0.690187	0.0414999	Down	PSK5	Phytosulfokines 5 [Source:UniProtKB/Swiss-Prot;Acc:Q9FEB4]
AT5G19970	0.618973	-0.692051	0.0168759	Down		unknown protein; Has 1807 Blast hits to 1807 proteins in 277 species: Archae - 0; Bacteria - 0; Metazoa - 736; Fungi - 347; Plants - 385; Viruses - 0; Other Eukaryotes - 339 (source: NCBI BLink). [Source:TAIR;Acc:AT5G19970]
AT1G48320	0.618802	-0.692451	0.00659081	Down	DHNAT1	1,4-dihydroxy-2-naphthoyl-CoA thioesterase 1 [Source:UniProtKB/Swiss-Prot;Acc:Q9SX65]
AT5G01520	0.618332	-0.693546	0.0471827	Down		RING/U-box superfamily protein [Source:TAIR;Acc:AT5G01520]
AT2G37180	0.617893	-0.694571	0.00310171	Down	PIP2-3	Aquaporin PIP2-3 [Source:UniProtKB/Swiss-Prot;Acc:P30302]
AT3G58810	0.617097	-0.69643	0.00302103	Down	MTPA2	Metal tolerance protein A2 [Source:UniProtKB/Swiss-Prot;Acc:Q9LXS1]
AT1G53670	0.616256	-0.698399	0.00264822	Down	MSRB1	Peptide methionine sulfoxide reductase B1, chloroplastic [Source:UniProtKB/Swiss-Prot;Acc:Q9C8M2]
AT1G56600	0.615311	-0.700613	0.00728199	Down	GOLS2	Galactinol synthase 2 [Source:UniProtKB/Swiss-Prot;Acc:Q9FXB2]
AT2G39850	0.614012	-0.70366	0.0297606	Down		Subtilisin-like serine endopeptidase family protein [Source:TAIR;Acc:AT2G39850]
AT5G19890	0.613965	-0.703773	0.00850231	Down	PER59	Peroxidase 59 [Source:UniProtKB/Swiss-Prot;Acc:Q39034]
AT3G05640	0.613907	-0.703908	0.0429944	Down		Probable protein phosphatase 2C 34 [Source:UniProtKB/Swiss-Prot;Acc:Q9M9W9]
AT4G03070	0.610159	-0.712743	0.0244128	Down	AOP1	Probable 2-oxoglutarate-dependent dioxygenase AOP1 [Source:UniProtKB/Swiss-Prot;Acc:Q9ZTA3]
AT5G47640	0.610069	-0.712956	0.00203584	Down	NFYB2	Nuclear transcription factor Y subunit B-2 [Source:UniProtKB/Swiss-Prot;Acc:Q9FGJ3]
AT1G76570	0.60983	-0.713522	0.00286204	Down		Chlorophyll A-B binding family protein [Source:TAIR;Acc:AT1G76570]
AT3G51240	0.609752	-0.713706	0.00422156	Down	F3H	Naringenin,2-oxoglutarate 3-dioxygenase [Source:UniProtKB/Swiss-Prot;Acc:Q9S818]
AT1G78050	0.607453	-0.719156	0.00394925	Down	PGM	phosphoglycerate/bisphosphoglycerate mutase [Source:TAIR;Acc:AT1G78050]
AT1G68620	0.607301	-0.719516	0.0199601	Down	CXE6	Probable carboxylesterase 6 [Source:UniProtKB/Swiss-Prot;Acc:Q9SX25]
AT1G21790	0.606886	-0.720502	0.0345197	Down		TRAM, LAG1 and CLN8 (TLC) lipid-sensing domain containing protein [Source:TAIR;Acc:AT1G21790]
AT2G37040	0.603818	-0.727814	0.0133906	Down	PAL1	Phenylalanine ammonia-lyase 1 [Source:UniProtKB/Swiss-Prot;Acc:P35510]
AT5G58770	0.603682	-0.728139	0.00189298	Down		Dehydrodolichyl diphosphate synthase 2 [Source:UniProtKB/Swiss-Prot;Acc:Q56Y11]
AT2G47485	0.603579	-0.728386	0.0349898	Down		unknown protein; BEST Arabidopsis thaliana protein match is: unknown protein (TAIR:AT3G62650.1); Has 35333 Blast hits to 34131 proteins in 2444 species: Archae - 798; Bacteria - 22429; Metazoa - 974; Fungi - 991; Plants - 531; Viruses - 0; Other Euk /.../s - 9610 (source: NCBI BLink). [Source:TAIR;Acc:AT2G47485]
AT5G45950	0.603285	-0.729089	0.00157686	Down		GDSL esterase/lipase At5g45950 [Source:UniProtKB/Swiss-Prot;Acc:Q9FJ41]
AT2G45860	0.60306	-0.729627	0.0149711	Down		unknown protein; Has 32 Blast hits to 32 proteins in 13 species: Archae - 0; Bacteria - 0; Metazoa - 0; Fungi - 0; Plants - 32; Viruses - 0; Other Eukaryotes - 0 (source: NCBI BLink). [Source:TAIR;Acc:AT2G45860]
AT2G44300	0.602637	-0.730639	0.029913	Down		Bifunctional inhibitor/lipid-transfer protein/seed storage 2S albumin superfamily protein [Source:TAIR;Acc:AT2G44300]
AT1G73260	0.602448	-0.731092	0.00161431	Down	ATKTI1	kunitz trypsin inhibitor 1 [Source:TAIR;Acc:AT1G73260]
AT5G52070	0.602435	-0.731121	0.0133371	Down		Agenet domain-containing protein [Source:TAIR;Acc:AT5G52070]
AT5G07680	0.60212	-0.731876	0.0139922	Down	ANAC080	NAC domain containing protein 80 [Source:TAIR;Acc:AT5G07680]
AT5G11110	0.602032	-0.732088	0.00171173	Down	SPS2	Probable sucrose-phosphate synthase 2 [Source:UniProtKB/Swiss-Prot;Acc:Q9FY54]
AT1G69480	0.601925	-0.732344	0.0134664	Down	PHO1-H10	Phosphate transporter PHO1 homolog 10 [Source:UniProtKB/Swiss-Prot;Acc:Q6R8G0]
AT5G44920	0.601438	-0.733512	0.0154408	Down		Toll-Interleukin-Resistance (TIR) domain family protein [Source:TAIR;Acc:AT5G44920]
AT5G17780	0.601326	-0.73378	0.00948077	Down		alpha/beta-Hydrolases superfamily protein [Source:TAIR;Acc:AT5G17780]
AT3G05727	0.601029	-0.734494	0.00147578	Down		Defensin-like protein 204 [Source:UniProtKB/Swiss-Prot;Acc:Q56XB0]
AT1G22065	0.599782	-0.737489	0.0139904	Down		unknown protein; FUNCTIONS IN: molecular_function unknown; INVOLVED IN: biological_process unknown; LOCATED IN: cellular_component unknown; BEST Arabidopsis thaliana protein match is: unknown protein (TAIR:AT1G77885.1); Has 30201 Blast hits to 17322 /.../ins in 780 species: Archae - 12; Bacteria - 1396; Metazoa - 17338; Fungi - 3422; Plants - 5037; Viruses - 0; Other Eukaryotes - 2996 (source: NC…
AT5G06200	0.599674	-0.737749	0.0402163	Down	CASP4	Casparian strip membrane protein 4 [Source:UniProtKB/Swiss-Prot;Acc:Q9FFZ7]
AT3G29575	0.599361	-0.738502	0.00732475	Down	AFP3	Ninja-family protein AFP3 [Source:UniProtKB/Swiss-Prot;Acc:Q94F39]
AT1G02400	0.597922	-0.741971	0.0138523	Down	GA2OX6	Gibberellin 2-beta-dioxygenase 6 [Source:UniProtKB/Swiss-Prot;Acc:Q9FZ21]
AT5G37130	0.597674	-0.74257	0.0012775	Down		Protein prenylyltransferase superfamily protein [Source:TAIR;Acc:AT5G37130]
AT4G35320	0.596973	-0.744263	0.0153303	Down		unknown protein; BEST Arabidopsis thaliana protein match is: unknown protein (TAIR:AT2G17300.1); Has 30201 Blast hits to 17322 proteins in 780 species: Archae - 12; Bacteria - 1396; Metazoa - 17338; Fungi - 3422; Plants - 5037; Viruses - 0; Other Eu /.../es - 2996 (source: NCBI BLink). [Source:TAIR;Acc:AT4G35320]
AT1G72490	0.595909	-0.746836	0.013186	Down		unknown protein; BEST Arabidopsis thaliana protein match is: unknown protein (TAIR:AT1G17400.1); Has 75 Blast hits to 75 proteins in 21 species: Archae - 0; Bacteria - 0; Metazoa - 3; Fungi - 4; Plants - 58; Viruses - 0; Other Eukaryotes - 10 (sourc /.../I BLink). [Source:TAIR;Acc:AT1G72490]
AT4G31330	0.595909	-0.746836	0.0322212	Down		Protein of unknown function, DUF599 [Source:TAIR;Acc:AT4G31330]
AT4G39800	0.59514	-0.7487	0.0126866	Down	IPS1	Inositol-3-phosphate synthase isozyme 1 [Source:UniProtKB/Swiss-Prot;Acc:P42801]
AT2G18800	0.594523	-0.750195	0.0414109	Down	XTH21	Probable xyloglucan endotransglucosylase/hydrolase protein 21 [Source:UniProtKB/Swiss-Prot;Acc:Q9ZV40]
AT5G38550	0.591024	-0.758711	0.0348976	Down	JAL44	Jacalin-related lectin 44 [Source:UniProtKB/Swiss-Prot;Acc:Q9FFW6]
AT4G19230	0.590657	-0.759607	0.0137029	Down	CYP707A1	Abscisic acid 8'-hydroxylase 1 [Source:UniProtKB/Swiss-Prot;Acc:Q949P1]
AT1G65060	0.590471	-0.760061	0.0010221	Down	4CL3	4-coumarate--CoA ligase 3 [Source:UniProtKB/Swiss-Prot;Acc:Q9S777]
AT1G07590	0.590256	-0.760586	0.00102091	Down		Pentatricopeptide repeat-containing protein At1g07590, mitochondrial [Source:UniProtKB/Swiss-Prot;Acc:Q940Q2]
AT2G35930	0.588401	-0.765128	0.00619349	Down	PUB23	E3 ubiquitin-protein ligase PUB23 [Source:UniProtKB/Swiss-Prot;Acc:Q84TG3]
AT2G41190	0.587396	-0.767595	0.0101262	Down		Transmembrane amino acid transporter family protein [Source:TAIR;Acc:AT2G41190]
AT3G55120	0.586732	-0.769227	0.000865134	Down	CHI1	Chalcone--flavonone isomerase 1 [Source:UniProtKB/Swiss-Prot;Acc:P41088]
AT1G53470	0.58511	-0.773219	0.00375907	Down	MSL4	Mechanosensitive ion channel protein 4 [Source:UniProtKB/Swiss-Prot;Acc:Q9LPG3]
AT4G21990	0.583035	-0.778347	0.00290127	Down	2017-04-03	5'-adenylylsulfate reductase 3, chloroplastic [Source:UniProtKB/Swiss-Prot;Acc:P92980]
AT1G67860	0.581804	-0.781394	0.0354405	Down		unknown protein; BEST Arabidopsis thaliana protein match is: unknown protein (TAIR:AT1G67865.1); Has 13 Blast hits to 13 proteins in 2 species: Archae - 0; Bacteria - 0; Metazoa - 0; Fungi - 0; Plants - 13; Viruses - 0; Other Eukaryotes - 0 (source: /.../BLink). [Source:TAIR;Acc:AT1G67860]
AT5G22300	0.580823	-0.783831	0.016353	Down	NIT4	Bifunctional nitrilase/nitrile hydratase NIT4 [Source:UniProtKB/Swiss-Prot;Acc:P46011]
AT4G37430	0.579632	-0.786792	0.00752994	Down	CYP81F1	Cytochrome P450 81F1 [Source:UniProtKB/Swiss-Prot;Acc:O65790]
AT2G15970	0.57933	-0.787543	0.000809319	Down	COR413PM1	Cold-regulated 413 plasma membrane protein 1 [Source:UniProtKB/Swiss-Prot;Acc:Q9XIM7]
AT3G21890	0.578151	-0.790482	0.013659	Down		B-box type zinc finger family protein [Source:TAIR;Acc:AT3G21890]
AT3G02850	0.577263	-0.7927	0.0390967	Down	SKOR	Potassium channel SKOR [Source:UniProtKB/Swiss-Prot;Acc:Q9M8S6]
AT1G58170	0.576205	-0.795345	0.026663	Down	DIR19	Dirigent protein 19 [Source:UniProtKB/Swiss-Prot;Acc:Q9C523]
AT4G37150	0.574823	-0.798811	0.0115938	Down	MES9	Methylesterase 9 [Source:UniProtKB/Swiss-Prot;Acc:O23171]
AT4G22505	0.573475	-0.802197	0.000608514	Down		Bifunctional inhibitor/lipid-transfer protein/seed storage 2S albumin superfamily protein [Source:TAIR;Acc:AT4G22505]
AT1G06430	0.573027	-0.803325	0.00211069	Down	FTSH8	ATP-dependent zinc metalloprotease FTSH 8, chloroplastic [Source:UniProtKB/Swiss-Prot;Acc:Q8W585]
AT4G27410	0.572382	-0.804951	0.00089057	Down	NAC072	NAC domain-containing protein 72 [Source:UniProtKB/Swiss-Prot;Acc:Q93VY3]
AT2G36690	0.571273	-0.807746	0.02671	Down		2-oxoglutarate (2OG) and Fe(II)-dependent oxygenase superfamily protein [Source:TAIR;Acc:AT2G36690]
AT3G45680	0.571182	-0.807977	0.0130078	Down	NPF2.3	Protein NRT1/ PTR FAMILY 2.3 [Source:UniProtKB/Swiss-Prot;Acc:Q9M175]
AT5G65140	0.570919	-0.808642	0.00535796	Down	TPPJ	Probable trehalose-phosphate phosphatase J [Source:UniProtKB/Swiss-Prot;Acc:Q5HZ05]
AT1G65970	0.570697	-0.809202	0.00051834	Down	PRXIIC	Peroxiredoxin-2C [Source:UniProtKB/Swiss-Prot;Acc:Q9SRZ4]
AT5G12110	0.570209	-0.810438	0.000447444	Down		Elongation factor 1-beta 1 [Source:UniProtKB/Swiss-Prot;Acc:Q84WM9]
AT1G17870	0.56925	-0.812866	0.0226546	Down	EGY3	Probable zinc metallopeptidase EGY3, chloroplastic [Source:UniProtKB/Swiss-Prot;Acc:Q9LMU1]
AT5G17460	0.56925	-0.812866	0.00592958	Down		unknown protein; FUNCTIONS IN: molecular_function unknown; INVOLVED IN: response to salt stress; LOCATED IN: mitochondrion; Has 30201 Blast hits to 17322 proteins in 780 species: Archae - 12; Bacteria - 1396; Metazoa - 17338; Fungi - 3422; Plants - /.../Viruses - 0; Other Eukaryotes - 2996 (source: NCBI BLink). [Source:TAIR;Acc:AT5G17460]
AT4G35640	0.568266	-0.815362	0.00981051	Down	SAT4	Serine acetyltransferase 4 [Source:UniProtKB/Swiss-Prot;Acc:Q8W2B8]
AT3G56290	0.568194	-0.815544	0.0010087	Down		unknown protein; Has 39 Blast hits to 39 proteins in 15 species: Archae - 0; Bacteria - 0; Metazoa - 0; Fungi - 0; Plants - 39; Viruses - 0; Other Eukaryotes - 0 (source: NCBI BLink). [Source:TAIR;Acc:AT3G56290]
AT4G31970	0.567567	-0.817138	0.0114788	Down	CYP82C2	Cytochrome P450 82C2 [Source:UniProtKB/Swiss-Prot;Acc:O49394]
AT4G40010	0.567448	-0.817441	0.019295	Down	SRK2F	Serine/threonine-protein kinase SRK2F [Source:UniProtKB/Swiss-Prot;Acc:Q9SMQ4]
AT1G36370	0.566998	-0.818583	0.000607498	Down	SHM7	Serine hydroxymethyltransferase 7 [Source:UniProtKB/Swiss-Prot;Acc:Q84WV0]
AT1G02205	0.566531	-0.819774	0.00111802	Down	CER1	Protein ECERIFERUM 1 [Source:UniProtKB/Swiss-Prot;Acc:F4HVY0]
AT4G02330	0.566352	-0.82023	0.000891084	Down	PME41	Probable pectinesterase/pectinesterase inhibitor 41 [Source:UniProtKB/Swiss-Prot;Acc:Q8RXK7]
AT4G21930	0.56594	-0.821279	0.0266887	Down		Protein of unknown function, DUF584 [Source:TAIR;Acc:AT4G21930]
AT5G41670	0.565596	-0.822157	0.000836231	Down		6-phosphogluconate dehydrogenase, decarboxylating 2, chloroplastic [Source:UniProtKB/Swiss-Prot;Acc:Q9FFR3]
AT5G56540	0.565553	-0.822265	0.00130772	Down	AGP14	Arabinogalactan peptide 14 [Source:UniProtKB/Swiss-Prot;Acc:Q9LVC0]
AT5G05270	0.560588	-0.834986	0.000788813	Down	CHI3	Probable chalcone--flavonone isomerase 3 [Source:UniProtKB/Swiss-Prot;Acc:Q8VZW3]
AT5G48570	0.559016	-0.839038	0.000366611	Down	FKBP65	Peptidyl-prolyl cis-trans isomerase FKBP65 [Source:UniProtKB/Swiss-Prot;Acc:Q9FJL3]
AT1G53920	0.557574	-0.842764	0.0258396	Down	GLIP5	GDSL esterase/lipase 5 [Source:UniProtKB/Swiss-Prot;Acc:Q9SSA7]
AT3G49580	0.557528	-0.842883	0.000595716	Down	LSU1	response to low sulfur 1 [Source:TAIR;Acc:AT3G49580]
AT4G29930	0.557175	-0.843798	0.00537474	Down	BHLH27	Transcription factor bHLH27 [Source:UniProtKB/Swiss-Prot;Acc:Q700E3]
AT2G47460	0.556693	-0.845047	0.0370871	Down	MYB12	Transcription factor MYB12 [Source:UniProtKB/Swiss-Prot;Acc:O22264]
AT1G54890	0.556312	-0.846033	0.0296975	Down		Late embryogenesis abundant (LEA) protein-related [Source:TAIR;Acc:AT1G54890]
AT1G29640	0.554963	-0.849537	0.0251046	Down		Protein of unknown function, DUF584 [Source:TAIR;Acc:AT1G29640]
AT3G45970	0.553364	-0.8537	0.0125687	Down	EXLA1	Expansin-like A1 [Source:UniProtKB/Swiss-Prot;Acc:Q9LZT4]
AT2G41800	0.552928	-0.854837	0.0019452	Down		Protein of unknown function, DUF642 [Source:TAIR;Acc:AT2G41800]
AT4G32770	0.552764	-0.855265	0.000222795	Down	VTE1	Tocopherol cyclase, chloroplastic [Source:UniProtKB/Swiss-Prot;Acc:Q94FY7]
AT5G24660	0.55062	-0.860872	0.000199141	Down	LSU2	response to low sulfur 2 [Source:TAIR;Acc:AT5G24660]
AT1G77520	0.550259	-0.861817	0.00355733	Down		O-methyltransferase family protein [Source:TAIR;Acc:AT1G77520]
AT2G41040	0.550212	-0.86194	0.000317602	Down		Uncharacterized methyltransferase At2g41040, chloroplastic [Source:UniProtKB/Swiss-Prot;Acc:Q0WPT7]
AT5G57560	0.550036	-0.862403	0.00029199	Down	XTH22	Xyloglucan endotransglucosylase/hydrolase protein 22 [Source:UniProtKB/Swiss-Prot;Acc:Q38857]
AT5G50800	0.549463	-0.863906	0.0334017	Down	SWEET13	Bidirectional sugar transporter SWEET13 [Source:UniProtKB/Swiss-Prot;Acc:Q9FGQ2]
AT3G09450	0.548426	-0.866631	0.00722761	Down		CONTAINS InterPro DOMAIN/s: Fusaric acid resistance protein, conserved region (InterPro:IPR006726); BEST Arabidopsis thaliana protein match is: unknown protein (TAIR:AT2G28780.1); Has 503 Blast hits to 494 proteins in 215 species: Archae - 0; Bacter /.../23; Metazoa - 0; Fungi - 0; Plants - 65; Viruses - 0; Other Eukaryotes - 15 (source: NCBI BLink). [Source:TAIR;Acc:AT3G09450]
AT4G12400	0.547403	-0.869325	0.000293064	Down	HOP3	Hsp70-Hsp90 organizing protein 3 [Source:UniProtKB/Swiss-Prot;Acc:Q9STH1]
AT4G22490	0.547391	-0.869356	0.000377649	Down		Bifunctional inhibitor/lipid-transfer protein/seed storage 2S albumin superfamily protein [Source:TAIR;Acc:AT4G22490]
AT5G42500	0.546973	-0.870458	0.026027	Down	DIR2	Dirigent protein 2 [Source:UniProtKB/Swiss-Prot;Acc:Q9FIG7]
AT2G43510	0.545396	-0.874623	0.000390595	Down	ATTI1	Defensin-like protein 195 [Source:UniProtKB/Swiss-Prot;Acc:Q42328]
AT4G31320	0.545214	-0.875105	0.011251	Down		SAUR-like auxin-responsive protein family [Source:TAIR;Acc:AT4G31320]
AT4G26200	0.542166	-0.883194	0.0478006	Down	ACS7	1-aminocyclopropane-1-carboxylate synthase 7 [Source:UniProtKB/Swiss-Prot;Acc:Q9STR4]
AT2G26500	0.542136	-0.883274	0.000146882	Down		cytochrome b6f complex subunit (petM), putative [Source:TAIR;Acc:AT2G26500]
AT5G08640	0.53963	-0.889959	0.0001832	Down	FLS1	Flavonol synthase/flavanone 3-hydroxylase [Source:UniProtKB/Swiss-Prot;Acc:Q96330]
AT4G25434	0.538966	-0.891733	0.0290041	Down	NUDT10	Nudix hydrolase 10 [Source:UniProtKB/Swiss-Prot;Acc:Q6NPD7]
AT4G15563	0.53813	-0.893974	0.0235938	Down		unknown protein; Has 36 Blast hits to 36 proteins in 12 species: Archae - 0; Bacteria - 0; Metazoa - 0; Fungi - 0; Plants - 36; Viruses - 0; Other Eukaryotes - 0 (source: NCBI BLink). [Source:TAIR;Acc:AT4G15563]
AT5G06510	0.535701	-0.900499	0.0237135	Down	NFYA10	Nuclear transcription factor Y subunit A-10 [Source:UniProtKB/Swiss-Prot;Acc:Q8LFU0]
AT4G04830	0.532529	-0.909067	8.83758e-05	Down	MSRB5	Peptide methionine sulfoxide reductase B5 [Source:UniProtKB/Swiss-Prot;Acc:Q9ZS91]
AT1G04770	0.532394	-0.909435	8.39691e-05	Down		Protein SULFUR DEFICIENCY-INDUCED 2 [Source:UniProtKB/Swiss-Prot;Acc:Q8L730]
AT4G16146	0.532218	-0.909912	0.0405441	Down		cAMP-regulated phosphoprotein 19-related protein [Source:TAIR;Acc:AT4G16146]
AT5G54370	0.529798	-0.916486	0.000835108	Down		Late embryogenesis abundant (LEA) protein-related [Source:TAIR;Acc:AT5G54370]
AT1G18870	0.527707	-0.92219	0.00714638	Down	ICS2	Isochorismate synthase 2, chloroplastic [Source:UniProtKB/Swiss-Prot;Acc:Q9M9V6]
AT1G19900	0.525924	-0.927073	0.0262	Down		glyoxal oxidase-related protein [Source:TAIR;Acc:AT1G19900]
AT3G03780	0.525133	-0.929247	0.0035447	Down	MS2	5-methyltetrahydropteroyltriglutamate--homocysteine methyltransferase 2 [Source:UniProtKB/Swiss-Prot;Acc:Q9SRV5]
AT3G05390	0.524893	-0.929906	0.0241207	Down		FUNCTIONS IN: molecular_function unknown; INVOLVED IN: biological_process unknown; LOCATED IN: mitochondrion; EXPRESSED IN: 15 plant structures; EXPRESSED DURING: 7 growth stages; CONTAINS InterPro DOMAIN/s: Protein of unknown function DUF248, methy /.../ferase putative (InterPro:IPR004159); BEST Arabidopsis thaliana protein match is: S-adenosyl-L-methionine-dependent methyltransferases superfami…
AT5G26270	0.524893	-0.929906	0.0241207	Down		unknown protein; Has 1807 Blast hits to 1807 proteins in 277 species: Archae - 0; Bacteria - 0; Metazoa - 736; Fungi - 347; Plants - 385; Viruses - 0; Other Eukaryotes - 339 (source: NCBI BLink). [Source:TAIR;Acc:AT5G26270]
AT1G49450	0.518637	-0.947203	0.0480778	Down		Transducin/WD40 repeat-like superfamily protein [Source:TAIR;Acc:AT1G49450]
AT5G60520	0.51817	-0.948501	0.000408757	Down		Late embryogenesis abundant (LEA) protein-related [Source:TAIR;Acc:AT5G60520]
AT2G37770	0.517307	-0.950908	0.00279533	Down	AKR4C9	Aldo-keto reductase family 4 member C9 [Source:UniProtKB/Swiss-Prot;Acc:Q0PGJ6]
AT5G43580	0.515217	-0.956749	3.63647e-05	Down		Serine protease inhibitor, potato inhibitor I-type family protein [Source:TAIR;Acc:AT5G43580]
AT5G48850	0.513081	-0.962742	3.51619e-05	Down	SDI1	Protein SULFUR DEFICIENCY-INDUCED 1 [Source:UniProtKB/Swiss-Prot;Acc:Q8GXU5]
AT4G21830	0.512634	-0.963998	0.0265553	Down	MSRB7	Peptide methionine sulfoxide reductase B7 [Source:UniProtKB/Swiss-Prot;Acc:Q8VY86]
AT4G04020	0.512334	-0.964844	0.000369137	Down	PAP1	Probable plastid-lipid-associated protein 1, chloroplastic [Source:UniProtKB/Swiss-Prot;Acc:O81439]
AT3G23510	0.509642	-0.972443	0.00724568	Down		Cyclopropane-fatty-acyl-phospholipid synthase [Source:TAIR;Acc:AT3G23510]
AT4G18280	0.504231	-0.987845	0.00320781	Down		glycine-rich cell wall protein-related [Source:TAIR;Acc:AT4G18280]
AT1G13590	0.503854	-0.988922	0.00545957	Down	PSK1	Phytosulfokines 1 [Source:UniProtKB/Swiss-Prot;Acc:Q9LMY9]
AT1G59730	0.503616	-0.989605	0.0485958	Down	TRX7	Thioredoxin H7 [Source:UniProtKB/Swiss-Prot;Acc:Q9XIF4]
AT5G54585	0.503058	-0.991204	0.0441252	Down		unknown protein; Has 30201 Blast hits to 17322 proteins in 780 species: Archae - 12; Bacteria - 1396; Metazoa - 17338; Fungi - 3422; Plants - 5037; Viruses - 0; Other Eukaryotes - 2996 (source: NCBI BLink). [Source:TAIR;Acc:AT5G54585]
AT5G15970	0.498962	-1.003	1.92959e-05	Down	KIN2	Stress-induced protein KIN2 [Source:UniProtKB/Swiss-Prot;Acc:P31169]
AT4G10310	0.498396	-1.00463	0.000536736	Down	HKT1	Sodium transporter HKT1 [Source:UniProtKB/Swiss-Prot;Acc:Q84TI7]
AT1G52120	0.497928	-1.00599	0.0102691	Down	JAL12	Jacalin-related lectin 12 [Source:UniProtKB/Swiss-Prot;Acc:Q0WMR0]
AT3G21330	0.497548	-1.00709	0.0441151	Down	BHLH87	Transcription factor bHLH87 [Source:UniProtKB/Swiss-Prot;Acc:Q8S3D2]
AT4G15248	0.496492	-1.01016	0.0290547	Down		B-box type zinc finger family protein [Source:TAIR;Acc:AT4G15248]
AT1G64940	0.495622	-1.01269	0.0181241	Down	CYP89A6	cytochrome P450, family 87, subfamily A, polypeptide 6 [Source:TAIR;Acc:AT1G64940]
AT1G60190	0.491625	-1.02437	0.00011307	Down	PUB19	U-box domain-containing protein 19 [Source:UniProtKB/Swiss-Prot;Acc:O80742]
AT4G36880	0.491625	-1.02437	0.000568137	Down	CP1	cysteine proteinase1 [Source:TAIR;Acc:AT4G36880]
AT2G33380	0.488293	-1.03418	1.03982e-05	Down	PXG3	Probable peroxygenase 3 [Source:UniProtKB/Swiss-Prot;Acc:O22788]
AT4G37160	0.487928	-1.03526	0.0130385	Down	sks15	SKU5 similar 15 [Source:TAIR;Acc:AT4G37160]
AT4G25250	0.482846	-1.05037	0.0185852	Down		Plant invertase/pectin methylesterase inhibitor superfamily protein [Source:TAIR;Acc:AT4G25250]
AT1G05660	0.477776	-1.06559	0.00904669	Down		Pectin lyase-like superfamily protein [Source:TAIR;Acc:AT1G05660]
AT1G22470	0.477578	-1.06619	0.0476942	Down		unknown protein; BEST Arabidopsis thaliana protein match is: unknown protein (TAIR:AT1G72240.1); Has 1693 Blast hits to 236 proteins in 54 species: Archae - 0; Bacteria - 8; Metazoa - 451; Fungi - 116; Plants - 94; Viruses - 2; Other Eukaryotes - 10 /.../urce: NCBI BLink). [Source:TAIR;Acc:AT1G22470]
AT5G55570	0.477578	-1.06619	0.0200575	Down		unknown protein; LOCATED IN: chloroplast; Has 35333 Blast hits to 34131 proteins in 2444 species: Archae - 798; Bacteria - 22429; Metazoa - 974; Fungi - 991; Plants - 531; Viruses - 0; Other Eukaryotes - 9610 (source: NCBI BLink). [Source:TAIR;Acc:AT5G55570]
AT3G44450	0.476165	-1.07047	0.00630559	Down		unknown protein; BEST Arabidopsis thaliana protein match is: unknown protein (TAIR:AT3G52740.1); Has 63 Blast hits to 63 proteins in 12 species: Archae - 0; Bacteria - 0; Metazoa - 0; Fungi - 0; Plants - 63; Viruses - 0; Other Eukaryotes - 0 (source /.../ BLink). [Source:TAIR;Acc:AT3G44450]
AT3G53980	0.475163	-1.07351	4.46454e-06	Down		Bifunctional inhibitor/lipid-transfer protein/seed storage 2S albumin superfamily protein [Source:TAIR;Acc:AT3G53980]
AT5G48430	0.473682	-1.07801	0.00926306	Down		Eukaryotic aspartyl protease family protein [Source:TAIR;Acc:AT5G48430]
AT1G69490	0.471521	-1.08461	0.000760961	Down	NAC029	NAC transcription factor 29 [Source:UniProtKB/Swiss-Prot;Acc:O49255]
AT4G30120	0.470968	-1.0863	0.0130395	Down	HMA3	Putative inactive cadmium/zinc-transporting ATPase HMA3 [Source:UniProtKB/Swiss-Prot;Acc:P0CW77]
AT1G69260	0.468759	-1.09308	3.41759e-05	Down	AFP1	Ninja-family protein AFP1 [Source:UniProtKB/Swiss-Prot;Acc:Q9LQ98]
AT4G04840	0.46849	-1.09391	2.49681e-06	Down	MSRB6	Peptide methionine sulfoxide reductase B6 [Source:UniProtKB/Swiss-Prot;Acc:Q8GWF4]
AT2G23630	0.46575	-1.10237	0.0213651	Down	sks16	SKU5 similar 16 [Source:TAIR;Acc:AT2G23630]
AT3G24500	0.465452	-1.1033	7.71898e-06	Down	MBF1C	Multiprotein-bridging factor 1c [Source:UniProtKB/Swiss-Prot;Acc:Q9LV58]
AT3G12580	0.465358	-1.10359	1.06637e-05	Down	MED37C	Probable mediator of RNA polymerase II transcription subunit 37c [Source:UniProtKB/Swiss-Prot;Acc:Q9LHA8]
AT5G60530	0.464906	-1.10499	0.0030214	Down		late embryogenesis abundant protein-related / LEA protein-related [Source:TAIR;Acc:AT5G60530]
AT3G20600	0.462706	-1.11183	0.0421505	Down	NDR1	Protein NDR1 [Source:UniProtKB/Swiss-Prot;Acc:O48915]
AT3G19430	0.461829	-1.11457	0.0441375	Down		late embryogenesis abundant protein-related / LEA protein-related [Source:TAIR;Acc:AT3G19430]
AT5G04080	0.460575	-1.11849	0.00241661	Down		unknown protein; FUNCTIONS IN: molecular_function unknown; INVOLVED IN: biological_process unknown; LOCATED IN: plasma membrane; EXPRESSED IN: 16 plant structures; EXPRESSED DURING: 9 growth stages; Has 115 Blast hits to 115 proteins in 16 species: /.../ - 0; Bacteria - 0; Metazoa - 0; Fungi - 5; Plants - 110; Viruses - 0; Other Eukaryotes - 0 (source: NCBI BLink). [Source:TAIR;Acc:AT5G04080]
AT2G14580	0.457325	-1.12871	0.0239146	Down	PRB1	Pathogenesis-related protein 1 [Source:UniProtKB/Swiss-Prot;Acc:Q9ZNS4]
AT2G34610	0.455208	-1.1354	0.00376989	Down		unknown protein; BEST Arabidopsis thaliana protein match is: unknown protein (TAIR:AT1G30190.1); Has 342 Blast hits to 279 proteins in 74 species: Archae - 0; Bacteria - 7; Metazoa - 76; Fungi - 18; Plants - 51; Viruses - 0; Other Eukaryotes - 190 ( /.../: NCBI BLink). [Source:TAIR;Acc:AT2G34610]
AT1G10370	0.455109	-1.13572	2.37316e-06	Down	GSTU17	Glutathione S-transferase U17 [Source:UniProtKB/Swiss-Prot;Acc:Q9FUS8]
AT4G00670	0.452812	-1.14301	0.00441247	Down		Remorin family protein [Source:TAIR;Acc:AT4G00670]
AT2G05540	0.451516	-1.14715	8.02613e-07	Down		Glycine-rich protein family [Source:TAIR;Acc:AT2G05540]
AT1G43160	0.450882	-1.14918	0.00228533	Down	RAP2-6	Ethylene-responsive transcription factor RAP2-6 [Source:UniProtKB/Swiss-Prot;Acc:Q7G1L2]
AT4G28410	0.44618	-1.1643	0.00833588	Down		Tyrosine transaminase family protein [Source:TAIR;Acc:AT4G28410]
AT4G01270	0.445535	-1.16639	0.038466	Down		RING/U-box superfamily protein [Source:TAIR;Acc:AT4G01270]
AT1G64110	0.444353	-1.17022	0.0119558	Down		P-loop containing nucleoside triphosphate hydrolases superfamily protein [Source:TAIR;Acc:AT1G64110]
AT3G17110	0.442838	-1.17515	0.00578544	Down
AT1G77530	0.441629	-1.17909	7.36497e-05	Down		O-methyltransferase family protein [Source:TAIR;Acc:AT1G77530]
AT1G67920	0.430862	-1.2147	0.0146598	Down		unknown protein; BEST Arabidopsis thaliana protein match is: unknown protein (TAIR:AT1G24600.1); Has 22 Blast hits to 22 proteins in 5 species: Archae - 0; Bacteria - 0; Metazoa - 0; Fungi - 0; Plants - 22; Viruses - 0; Other Eukaryotes - 0 (source: /.../BLink). [Source:TAIR;Acc:AT1G67920]
AT1G51820	0.430172	-1.21702	0.0190864	Down		Probable LRR receptor-like serine/threonine-protein kinase At1g51820 [Source:UniProtKB/Swiss-Prot;Acc:C0LGG3]
AT2G33790	0.427262	-1.22681	3.73429e-05	Down	AGP30	Non-classical arabinogalactan protein 30 [Source:UniProtKB/Swiss-Prot;Acc:P93013]
AT2G43610	0.4259	-1.23141	2.47958e-07	Down		Chitinase family protein [Source:TAIR;Acc:AT2G43610]
AT2G19900	0.420581	-1.24955	0.00125595	Down	NADP-ME1	NADP-dependent malic enzyme 1 [Source:UniProtKB/Swiss-Prot;Acc:O82191]
AT2G02990	0.416435	-1.26384	0.0131356	Down	RNS1	Ribonuclease 1 [Source:UniProtKB/Swiss-Prot;Acc:P42813]
AT5G43290	0.412965	-1.27591	0.0425396	Down	WRKY49	Probable WRKY transcription factor 49 [Source:UniProtKB/Swiss-Prot;Acc:Q9FHR7]
AT4G01360	0.409687	-1.2874	0.0443924	Down		unknown protein; BEST Arabidopsis thaliana protein match is: Protein of unknown function (DUF793) (TAIR:AT1G01550.2); Has 99 Blast hits to 99 proteins in 25 species: Archae - 0; Bacteria - 10; Metazoa - 0; Fungi - 0; Plants - 89; Viruses - 0; Other /.../otes - 0 (source: NCBI BLink). [Source:TAIR;Acc:AT4G01360]
AT1G50060	0.406862	-1.29739	0.0289752	Down		CAP (Cysteine-rich secretory proteins, Antigen 5, and Pathogenesis-related 1 protein) superfamily protein [Source:TAIR;Acc:AT1G50060]
AT5G03210	0.404327	-1.30641	0.00519643	Down		unknown protein; FUNCTIONS IN: molecular_function unknown; INVOLVED IN: biological_process unknown; LOCATED IN: endomembrane system; EXPRESSED IN: 11 plant structures; EXPRESSED DURING: 7 growth stages; Has 6 Blast hits to 6 proteins in 2 species: A /.../- 0; Bacteria - 0; Metazoa - 0; Fungi - 0; Plants - 6; Viruses - 0; Other Eukaryotes - 0 (source: NCBI BLink). [Source:TAIR;Acc:AT5G03210]
AT3G24460	0.403763	-1.30842	1.28718e-07	Down		Serinc-domain containing serine and sphingolipid biosynthesis protein [Source:TAIR;Acc:AT3G24460]
AT3G51750	0.403384	-1.30977	0.0134242	Down		unknown protein; Has 15 Blast hits to 14 proteins in 5 species: Archae - 0; Bacteria - 0; Metazoa - 0; Fungi - 0; Plants - 15; Viruses - 0; Other Eukaryotes - 0 (source: NCBI BLink). [Source:TAIR;Acc:AT3G51750]
AT5G59220	0.403243	-1.31028	0.000684187	Down	HAI1	Probable protein phosphatase 2C 78 [Source:UniProtKB/Swiss-Prot;Acc:Q9FIF5]
AT1G78090	0.402696	-1.31224	4.19568e-05	Down	TPPB	Trehalose-phosphate phosphatase B [Source:UniProtKB/Swiss-Prot;Acc:Q9C9S4]
AT5G26220	0.401609	-1.31614	1.30277e-07	Down		ChaC-like family protein [Source:TAIR;Acc:AT5G26220]
AT1G62510	0.40001	-1.32189	8.10334e-08	Down		Bifunctional inhibitor/lipid-transfer protein/seed storage 2S albumin superfamily protein [Source:TAIR;Acc:AT1G62510]
AT1G52070	0.39725	-1.33188	2.11035e-06	Down	JAL10	Jacalin-related lectin 10 [Source:UniProtKB/Swiss-Prot;Acc:Q8GWI7]
AT5G19470	0.3933	-1.3463	0.0418794	Down	NUDT24	Nudix hydrolase 24, chloroplastic [Source:UniProtKB/Swiss-Prot;Acc:P0C026]
AT1G17285	0.390606	-1.35621	0.0130531	Down		unknown protein; FUNCTIONS IN: molecular_function unknown; INVOLVED IN: biological_process unknown; LOCATED IN: endomembrane system; BEST Arabidopsis thaliana protein match is: unknown protein (TAIR:AT1G17300.1); Has 35333 Blast hits to 34131 protei /.../2444 species: Archae - 798; Bacteria - 22429; Metazoa - 974; Fungi - 991; Plants - 531; Viruses - 0; Other Eukaryotes - 9610 (source: NCBI BLink…
AT2G43880	0.385191	-1.37636	0.0049549	Down		Pectin lyase-like superfamily protein [Source:TAIR;Acc:AT2G43880]
AT3G49570	0.381805	-1.38909	5.20521e-07	Down	LSU3	response to low sulfur 3 [Source:TAIR;Acc:AT3G49570]
AT2G27550	0.380314	-1.39474	0.0032511	Down	CEN	Protein CENTRORADIALIS-like [Source:UniProtKB/Swiss-Prot;Acc:Q9ZNV5]
AT5G62210	0.378173	-1.40288	4.16162e-06	Down		Embryo-specific protein 3, (ATS3) [Source:TAIR;Acc:AT5G62210]
AT3G48240	0.372957	-1.42292	0.0181505	Down		Octicosapeptide/Phox/Bem1p family protein [Source:TAIR;Acc:AT3G48240]
AT1G49570	0.37145	-1.42876	2.54547e-09	Down	PER10	Peroxidase 10 [Source:UniProtKB/Swiss-Prot;Acc:Q9FX85]
AT2G26150	0.370553	-1.43225	1.89002e-05	Down	HSFA2	Heat stress transcription factor A-2 [Source:UniProtKB/Swiss-Prot;Acc:O80982]
AT5G23990	0.370165	-1.43376	0.00576944	Down	ATFRO5	ferric reduction oxidase 5 [Source:TAIR;Acc:AT5G23990]
AT3G20935	0.368719	-1.43941	0.0402551	Down	CYP705A28	cytochrome P450, family 705, subfamily A, polypeptide 28 [Source:TAIR;Acc:AT3G20935]
AT5G45810	0.368719	-1.43941	0.0402551	Down	CIPK19	CBL-interacting serine/threonine-protein kinase 19 [Source:UniProtKB/Swiss-Prot;Acc:Q9FJ55]
AT1G02820	0.366035	-1.44995	2.10688e-09	Down		Late embryogenesis abundant 3 (LEA3) family protein [Source:TAIR;Acc:AT1G02820]
AT4G31870	0.365901	-1.45048	4.64154e-08	Down	GPX7	Putative glutathione peroxidase 7, chloroplastic [Source:UniProtKB/Swiss-Prot;Acc:Q9SZ54]
AT5G35940	0.364167	-1.45733	0.00602762	Down	JAL41	Jacalin-related lectin 41 [Source:UniProtKB/Swiss-Prot;Acc:Q9FGC5]
AT2G37870	0.361037	-1.46978	0.000931932	Down		Bifunctional inhibitor/lipid-transfer protein/seed storage 2S albumin superfamily protein [Source:TAIR;Acc:AT2G37870]
AT4G33550	0.360353	-1.47252	8.41006e-07	Down		Bifunctional inhibitor/lipid-transfer protein/seed storage 2S albumin superfamily protein [Source:TAIR;Acc:AT4G33550]
AT4G32780	0.359264	-1.47688	0.0196254	Down		phosphoinositide binding [Source:TAIR;Acc:AT4G32780]
AT4G15480	0.357545	-1.4838	0.0003454	Down	UGT84A1	UDP-glycosyltransferase 84A1 [Source:UniProtKB/Swiss-Prot;Acc:Q5XF20]
AT1G58848	0.355062	-1.49386	0.0429335	Down	RF9	Probable disease resistance protein RDL6 [Source:UniProtKB/Swiss-Prot;Acc:P0DI18]
AT3G05950	0.3519	-1.50676	0.00264635	Down		Germin-like protein subfamily 1 member 7 [Source:UniProtKB/Swiss-Prot;Acc:Q9SFF9]
AT2G05510	0.35168	-1.50767	2.27805e-09	Down		Glycine-rich protein family [Source:TAIR;Acc:AT2G05510]
AT5G09930	0.351161	-1.5098	0.000178201	Down	ABCF2	ABC transporter F family member 2 [Source:UniProtKB/Swiss-Prot;Acc:Q9FIB4]
AT5G52310	0.351007	-1.51043	5.06483e-10	Down	LTI78	Low-temperature-induced 78 kDa protein [Source:UniProtKB/Swiss-Prot;Acc:Q06738]
AT3G46230	0.342994	-1.54374	0.0250494	Down	HSP17.4A	17.4 kDa class I heat shock protein [Source:UniProtKB/Swiss-Prot;Acc:P19036]
AT5G39100	0.337533	-1.5669	0.00673363	Down	GLP6	germin-like protein 6 [Source:TAIR;Acc:AT5G39100]
AT5G64490	0.337114	-1.56869	0.0372449	Down	APUM26	Pumilio homolog 26 [Source:UniProtKB/Swiss-Prot;Acc:Q9FGE7]
AT4G34550	0.336729	-1.57034	0.0050046	Down		BEST Arabidopsis thaliana protein match is: F-box family protein (TAIR:AT2G16365.3); Has 37 Blast hits to 37 proteins in 8 species: Archae - 0; Bacteria - 0; Metazoa - 0; Fungi - 0; Plants - 37; Viruses - 0; Other Eukaryotes - 0 (source: NCBI BLink). [Source:TAIR;Acc:AT4G34550]
AT1G67980	0.334723	-1.57896	0.0179131	Down	CCOAMT	Putative caffeoyl-CoA O-methyltransferase At1g67980 [Source:UniProtKB/Swiss-Prot;Acc:Q9C9W3]
AT1G52060	0.32775	-1.60933	2.42002e-05	Down	JAL9	Jacalin-related lectin 9 [Source:UniProtKB/Swiss-Prot;Acc:F4IB95]
AT5G57920	0.32775	-1.60933	0.0259808	Down	ENODL10	early nodulin-like protein 10 [Source:TAIR;Acc:AT5G57920]
AT3G59850	0.320625	-1.64104	0.0154421	Down		Pectin lyase-like superfamily protein [Source:TAIR;Acc:AT3G59850]
AT4G01630	0.314834	-1.66734	1.28641e-05	Down	EXPA17	Putative expansin-A17 [Source:UniProtKB/Swiss-Prot;Acc:Q9ZSI1]
AT2G42530	0.312143	-1.67972	0.00511761	Down	COR15B	Protein COLD-REGULATED 15B, chloroplastic [Source:UniProtKB/Swiss-Prot;Acc:Q9SIN5]
AT5G15500	0.297954	-1.74684	0.026658	Down		Ankyrin repeat family protein [Source:TAIR;Acc:AT5G15500]
AT1G35140	0.296386	-1.75445	4.30583e-06	Down	EXL1	Protein EXORDIUM-like 1 [Source:UniProtKB/Swiss-Prot;Acc:Q9C6E4]
AT1G64360	0.291333	-1.77926	0.0393215	Down		unknown protein; Has 6 Blast hits to 6 proteins in 2 species: Archae - 0; Bacteria - 0; Metazoa - 0; Fungi - 0; Plants - 6; Viruses - 0; Other Eukaryotes - 0 (source: NCBI BLink). [Source:TAIR;Acc:AT1G64360]
AT2G42540	0.290236	-1.7847	3.12254e-08	Down	COR15A	Protein COLD-REGULATED 15A, chloroplastic [Source:UniProtKB/Swiss-Prot;Acc:Q42512]
AT1G26700	0.289191	-1.78991	0.0220923	Down	MLO14	MLO-like protein 14 [Source:UniProtKB/Swiss-Prot;Acc:Q94KB1]
AT3G26460	0.284282	-1.81461	5.03666e-09	Down		Polyketide cyclase/dehydrase and lipid transport superfamily protein [Source:TAIR;Acc:AT3G26460]
AT3G27025	0.283057	-1.82084	0.00235751	Down		unknown protein; Has 25 Blast hits to 25 proteins in 6 species: Archae - 0; Bacteria - 0; Metazoa - 1; Fungi - 0; Plants - 24; Viruses - 0; Other Eukaryotes - 0 (source: NCBI BLink). [Source:TAIR;Acc:AT3G27025]
AT2G36750	0.276539	-1.85445	0.0218485	Down	UGT73C1	UDP-glycosyltransferase 73C1 [Source:UniProtKB/Swiss-Prot;Acc:Q9ZQ99]
AT2G22590	0.274511	-1.86506	2.34741e-06	Down	UGT91A1	UDP-glycosyltransferase 91A1 [Source:UniProtKB/Swiss-Prot;Acc:Q940V3]
AT5G18600	0.269912	-1.88944	0.00472536	Down	GRXS2	Monothiol glutaredoxin-S2 [Source:UniProtKB/Swiss-Prot;Acc:Q8L8Z8]
AT5G28510	0.265477	-1.91334	0.00020147	Down	BGLU24	Beta-glucosidase 24 [Source:UniProtKB/Swiss-Prot;Acc:Q9LKR7]
AT2G23910	0.26142	-1.93556	9.78614e-08	Down		NAD(P)-binding Rossmann-fold superfamily protein [Source:TAIR;Acc:AT2G23910]
AT3G22840	0.260288	-1.94182	1.83512e-15	Down	ELIP1	Early light-induced protein 1, chloroplastic [Source:UniProtKB/Swiss-Prot;Acc:P93735]
AT3G56275	0.25875	-1.95037	0.000217772	Down
AT5G66400	0.257679	-1.95635	1.2165e-05	Down	RAB18	Dehydrin Rab18 [Source:UniProtKB/Swiss-Prot;Acc:P30185]
AT4G27400	0.2565	-1.96297	0.0384736	Down		Late embryogenesis abundant (LEA) protein-related [Source:TAIR;Acc:AT4G27400]
AT5G28520	0.2565	-1.96297	0.0384736	Down	JAL40	Jacalin-related lectin 40 [Source:UniProtKB/Swiss-Prot;Acc:Q9LKR6]
AT4G33720	0.252603	-1.98506	3.20483e-14	Down		CAP (Cysteine-rich secretory proteins, Antigen 5, and Pathogenesis-related 1 protein) superfamily protein [Source:TAIR;Acc:AT4G33720]
AT5G12020	0.245812	-2.02437	0.0470432	Down	HSP17.6	17.6 kDa class II heat shock protein [Source:UniProtKB/Swiss-Prot;Acc:P29830]
AT1G05650	0.240796	-2.05412	0.00304045	Down		Pectin lyase-like superfamily protein [Source:TAIR;Acc:AT1G05650]
AT4G27570	0.235125	-2.0885	0.00345156	Down	UGT79B3	UDP-glycosyltransferase 79B3 [Source:UniProtKB/Swiss-Prot;Acc:Q9T081]
AT1G54095	0.229425	-2.12391	0.0134354	Down		Protein of unknown function (DUF1677) [Source:TAIR;Acc:AT1G54095]
AT5G36870	0.226904	-2.13985	0.019616	Down	CALS4	Callose synthase 4 [Source:UniProtKB/Swiss-Prot;Acc:Q9LTG5]
AT5G44585	0.223466	-2.16187	0.0292835	Down		unknown protein; FUNCTIONS IN: molecular_function unknown; INVOLVED IN: biological_process unknown; LOCATED IN: endomembrane system; Has 30201 Blast hits to 17322 proteins in 780 species: Archae - 12; Bacteria - 1396; Metazoa - 17338; Fungi - 3422; /.../ - 5037; Viruses - 0; Other Eukaryotes - 2996 (source: NCBI BLink). [Source:TAIR;Acc:AT5G44585]
AT3G05820	0.21375	-2.226	0.0230721	Down	INVH	invertase H [Source:TAIR;Acc:AT3G05820]
AT3G20210	0.190306	-2.3936	0.00628506	Down	dVPE	Vacuolar-processing enzyme delta-isozyme [Source:UniProtKB/Swiss-Prot;Acc:Q9LJX8]
AT1G52890	0.184359	-2.43941	1.15625e-05	Down	NAC019	NAC domain-containing protein 19 [Source:UniProtKB/Swiss-Prot;Acc:Q9C932]
AT2G19500	0.182083	-2.45733	0.0088333	Down	CKX2	Cytokinin dehydrogenase 2 [Source:UniProtKB/Swiss-Prot;Acc:Q9FUJ3]
AT2G35658	0.173515	-2.52687	0.0314286	Down		unknown protein; FUNCTIONS IN: molecular_function unknown; INVOLVED IN: biological_process unknown; LOCATED IN: cellular_component unknown; BEST Arabidopsis thaliana protein match is: unknown protein (TAIR:AT4G16840.1); Has 30201 Blast hits to 17322 /.../ins in 780 species: Archae - 12; Bacteria - 1396; Metazoa - 17338; Fungi - 3422; Plants - 5037; Viruses - 0; Other Eukaryotes - 2996 (source: NC…
AT3G03341	0.173515	-2.52687	0.0314286	Down		unknown protein; Has 30201 Blast hits to 17322 proteins in 780 species: Archae - 12; Bacteria - 1396; Metazoa - 17338; Fungi - 3422; Plants - 5037; Viruses - 0; Other Eukaryotes - 2996 (source: NCBI BLink). [Source:TAIR;Acc:AT3G03341]
AT3G17520	0.173515	-2.52687	0.0314286	Down		Late embryogenesis abundant protein (LEA) family protein [Source:TAIR;Acc:AT3G17520]
AT3G21370	0.15732	-2.66823	0.00752695	Down	BGLU19	Beta-glucosidase 19 [Source:UniProtKB/Swiss-Prot;Acc:Q9LIF9]
AT2G41260	0.147923	-2.75709	3.53185e-07	Down	M17	glycine-rich protein / late embryogenesis abundant protein (M17) [Source:TAIR;Acc:AT2G41260]
AT5G06760	0.143391	-2.80198	1.39493e-06	Down	LEA4-5	Late Embryogenesis Abundant 4-5 [Source:TAIR;Acc:AT5G06760]
AT3G55500	0.1242	-3.00926	4.77842e-07	Down	EXPA16	Expansin-A16 [Source:UniProtKB/Swiss-Prot;Acc:Q9M2S9]
AT2G41810	0.122906	-3.02437	0.0045673	Down		Protein of unknown function, DUF642 [Source:TAIR;Acc:AT2G41810]
AT5G38820	0.122906	-3.02437	9.49643e-07	Down		Transmembrane amino acid transporter family protein [Source:TAIR;Acc:AT5G38820]
AT4G14690	0.100908	-3.30888	1.33941e-37	Down	ELIP2	Early light-induced protein 2, chloroplastic [Source:UniProtKB/Swiss-Prot;Acc:Q94K66]
AT5G15720	0.0893863	-3.4838	0.0380888	Down	GLIP7	GDSL esterase/lipase 7 [Source:UniProtKB/Swiss-Prot;Acc:Q8LFJ9]
AT1G24880	0.0842785	-3.56869	0.000228815	Down		UDP-3-O-acyl N-acetylglycosamine deacetylase family protein [Source:TAIR;Acc:AT1G24880]
AT2G41280	0.0819375	-3.60933	0.0269805	Down	M10	late embryogenesis abundant protein (M10) / LEA protein M10 [Source:TAIR;Acc:AT2G41280]
AT5G46130	0.0819375	-3.60933	0.0269805	Down		Protein of unknown function (DUF295) [Source:TAIR;Acc:AT5G46130]
AT5G35380	0.0756346	-3.72481	0.0191627	Down		Protein kinase protein with adenine nucleotide alpha hydrolases-like domain [Source:TAIR;Acc:AT5G35380]
AT5G52300	0.0719451	-3.79696	4.59672e-05	Down	LTI65	Low-temperature-induced 65 kDa protein [Source:UniProtKB/Swiss-Prot;Acc:Q04980]
AT4G18650	0.0614531	-4.02437	0.00696807	Down		transcription factor-related [Source:TAIR;Acc:AT4G18650]
AT1G52690	0.0364167	-4.77926	3.85846e-07	Down		Late embryogenesis abundant protein (LEA) family protein [Source:TAIR;Acc:AT1G52690]
AT5G26120	0.032775	-4.93126	7.88855e-05	Down	ASD2	Alpha-L-arabinofuranosidase 2 [Source:UniProtKB/Swiss-Prot;Acc:Q8VZR2]
AT5G44120	0.032775	-4.93126	7.88855e-05	Down	CRA1	12S seed storage protein CRA1 [Source:UniProtKB/Swiss-Prot;Acc:P15455]
AT2G26010	0.0192794	-5.6968	1.62612e-07	Down	PDF1.3	Defensin-like protein 14 [Source:UniProtKB/Swiss-Prot;Acc:O80995]
