# Supplementary material for: Bacillus amyloliquefaciens SAY09 Increases Cadmium Resistance in Plants by Activation of Auxin-Mediated Signaling Pathways
Source: Genes (Basel). 2017 Jun 28;8(7):173. doi: 10.3390/genes8070173 (PMC5541306; doi:10.3390/genes8070173)
Supplement: Supplementary file 1 [file genes-08-00173-s001.zip › Supplementary materials/Supplementary Table6.xlsx]

## Sheet: Sheet1
ID	Gene name	Annotation
At4g27070	TSB2	Tryptophan synthase [Source:UniProtKB/TrEMBL;Acc:Q0WS13]
At5g05730	ASA1	Anthranilate synthase component I-1 [Source:UniProtKB/TrEMBL;Acc:F4K0T5]
At3g44310	NIT1	Nitrilase1 [Source:UniProtKB/TrEMBL;Acc:C0SVD5]
AT3G44300	NIT2	Nitrilase 2 [Source:UniProtKB/Swiss-Prot;Acc:P32962]
AT3G44320	NIT3	Nitrilase 3 [Source:UniProtKB/Swiss-Prot;Acc:P46010]
At1g51760	IAR3	IAA-amino acid hydrolase3 [Source:UniProtKB/TrEMBL;Acc:A0A178W8I8]
